# Supplementary material for: Identification and Validation of Basement Membrane Related LncRNA Signatures as a Novel Prognostic Model for Hepatocellular Carcinoma
Source: Biochem Genet. 2024 Apr 29;63(3):2100–19. doi: 10.1007/s10528-024-10797-3 (PMC12144066; doi:10.1007/s10528-024-10797-3)
Supplement: Supplementary file 2 — Supplementary material 2 (XLSX 189.2 kb) [file 10528_2024_10797_MOESM2_ESM.xlsx]

## Sheet: Table 1
TCGA	GSE_62232	GSE_84402	BMGs
GABRD	CLEC4M	OIT3	ACAN
PLVAP	CYP2C19	CLEC4G	ACHE
CDKN3	CLEC4G	PTH1R	ADAMTS1
CDC25C	PTH1R	CCNB1	ADAMTS2
UBE2T	DBH	STAB2	ADAMTS3
CENPF	KCNN2	FCN3	ADAMTS4
SKA1	CPNE6	ECM1	ADAMTS5
NUF2	FCN2	RIPOR3	ADAMTS6
TROAP	ECM1	APOF	ADAMTS7
ZIC2	CLEC1B	CDKN3	ADAMTS8
KIFC1	VIPR1	HGF	ADAMTS9
KIF4A	RSPO3	TTC36	ADAMTS10
BIRC5	ANGPTL6	LINC01554	ADAMTS13
THBS4	COLEC10	VIPR1	ADAMTS14
HJURP	CXCL14	MT1X	ADAMTS15
NEK2	STAB2	CFP	ADAMTS16
CDCA5	PZP	CLEC1B	ADAMTS17
GPC3	NTF3	MT1G	ADAMTS18
MELK	COL6A6	CCNB2	ADAMTS19
CCNB2	CFP	RACGAP1	ADAMTS20
COL15A1	CCDC196	FCN2	AGRN
CDC20	CCBE1	UBE2T	AMELX
NCAPG	LYVE1	FOS	AMTN
ARHGEF39	RIPOR3	KLKB1	ANG
KIF2C	IGFALS	ASPM	BCAN
ADAMTS13	OIT3	STEAP4	BGN
ASPM	FITM1	GSTZ1	CCDC80
SPC24	CAPN3	NR1I2	CERT1
TOP2A	MARCO	KCNN2	COL2A1
PRC1	DACH1	LDHD	COL4A1
SLC26A6	FREM2	GMNN	COL4A2
KIF18B	DOK5	GPM6A	COL4A3
UBE2C	CRHBP	MT1H	COL4A4
EBF2	FCN3	MARCO	COL4A5
CCNB1	RASGRP2	MT1HL1	COL4A6
MXD3	GPM6A	MT1F	COL5A1
PTTG1	TFPI2	UBAP2L	COL6A1
KIF20A	MAP2K1	COLEC10	COL6A2
EXO1	CYP26A1	GBA3	COL6A3
NDC80	P3H2	ANXA10	COL7A1
CDK1	IDNK	ILF2	COL8A1
MYBL2	PAMR1	FOSB	COL8A2
BUB1	KDM8	OIP5	COL9A1
CENPA	CDKN2C	LCAT	COL9A2
DLGAP5	PLAC8	EXPH5	COL9A3
CXORF36	KAZN	UBE2C	COL12A1
FOXM1	CBFA2T3	ZFP1	COL14A1
FBXO43	AADAT	CLTRN	COL15A1
HOXA13	RFX5	CPED1	COL17A1
SKA3	ZFYVE26	CXCL14	COL18A1
E2F1	CETP	PLAC8	COL28A1
ESM1	FXN	PTTG1	COLQ
CDCA3	ASPA	CYP39A1	CST3
PLK1	RACGAP1	ANKRD55	CTSA
TTK	CD4	CENPW	CTSB
CDCA8	CD5L	CDCA5	CTSD
ANLN	CNDP1	CCBE1	DCN
HMMR	IL13RA2	ADRA1A	ECM1
OIT3	TOMM40L	BCO2	EFEMP1
APLN	RRM2	MT1E	EFEMP2
CDKN2A	NPY1R	BMPER	EGFL6
TERT	CAP2	KMO	EGFLAM
HIGD1B	LINC01093	CRHBP	FBLN1
PKMYT1	S100A12	RCL1	FBLN2
IQGAP3	ATR	CDCA8	FBLN5
AURKB	LIFR	LDB2	FBN1
DTL	ACADS	MT1M	FBN2
MKI67	DIRAS3	ESR1	FBN3
RACGAP1	ASPM	CDK1	FGF9
CDT1	LOC105370997	RFC4	FMOD
BUB1B	ZWINT	MT2A	FN1
GTSE1	ECT2	TDO2	FRAS1
TRIP13	ZGPAT	GYS2	FREM1
RRM2	PLVAP	ALDH8A1	FREM2
EZH2	EHD3	FAM83D	FREM3
SPC25	ARHGEF4	F9	HAPLN1
EME1	WNT11	STARD5	HMCN1
DEPDC1	TUBE1	CYP1A2	HMCN2
CDC6	DNASE1L3	TOP2A	HSPG2
TICRR	ITGA6	ALDH2	ISLR
IGF2BP1	NGFR	ANGPTL6	LAD1
CD34	ASCL1	SLC22A1	LAMA1
CENPM	IDO2	ADCY1	LAMA2
TOMM40L	ARMC6	C8A	LAMA3
CELSR3	APOA5	PON1	LAMA4
AURKA	PIK3R4	GCGR	LAMA5
CPLX2	KBTBD11	CLEC4M	LAMB1
CDH13	SWAP70	CDC6	LAMB2
CENPE	PCLAF	PEMT	LAMB3
MAP2K1	ASS1	GPSM2	LAMB4
CENPL	PELI2	F8	LAMC1
TRAIP	NCOR1	C3P1	LAMC2
FAM189B	SOCS2-AS1	TMEM45A	LAMC3
NEIL3	SLC16A10	CYP2A6	LOXL1
STAB2	GSTZ1	GCDH	LOXL2
PBK	CCNB1	ACMSD	LOXL4
TGM3	HMGN4	SF3B4	LUM
KIF23	ANGPTL1	CHEK1	MATN1
OLFML2B	NAAA	RCAN1	MATN2
CDC45	SLC16A4	ZWINT	MATN4
CKAP2L	CSRNP1	NPY1R	MEP1A
NCAPH	NUSAP1	AKR7A3	MEP1B
CCNA2	BCO2	AADAT	MMP1
E2F8	FOCAD	HAMP	MMP2
CSRNP1	PRC1	AKR1D1	MMP7
FLVCR1	HMMR	HSD11B1	MMP17
CCL23	MAGI2-AS3	INMT	MMP21
KIF14	RNF213	PBK	MMP26
MND1	COL15A1	NAT2	MMRN2
NXPH4	RCN2	GRHPR	NELL1
MDK	SLC38A6	PRC1	NELL2
TRIM71	SLC6A13	CTH	NID1
TCF19	DCK	DBH	NID2
CENPI	CHST4	SRPX	NPNT
KIF18A	TMEM267	SLC16A4	NTN1
C5ORF34	TIMD4	CHST4	NTN4
VPS45	ZNF200	HJURP	OGN
SGO1	XIST	MOGAT2	OPTC
ECM1	PLIN4	GABARAPL1	P3H1
ASF1B	CLTRN	KIF4A	P3H2
PARPBP	GNA14	FBL	PAPLN
MSTO1	TGDS	NUSAP1	PODN
KIF15	C1QTNF1	PVALB	POSTN
SHCBP1	LOC105375153	CNDP1	PTN
ANGPTL6	PXDC1	MOGAT1	PXDN
THY1	PPM1K	CCT5	PXDNL
CFP	ABCC10	TTK	RECK
SPATS2	SUCO	CYP2B6	SERPINF1
ERCC6L	SLCO4C1	TPX2	SLIT1
MAGEA1	RCL1	PAFAH1B3	SLIT2
CEP131	MT1F	STEAP3	SLIT3
DIAPH3	ACAA1	GNE	SEMA3B
DUSP9	CDK1	ECHDC2	SMC3
NOX4	RCAN1	NEK2	SMOC1
ORC1	RBM12B	LINC01093	SMOC2
MMP11	TTC36	CENPE	SPARC
PGC	LSM2	KIF2C	SPARCL1
SPDL1	TP53I3	PER1	SPOCK1
XRCC2	CENPU	HPX	SPOCK2
ARHGAP11A	LPA	ADH4	SPOCK3
RCAN1	ACVR1C	NCAPG	SPON1
PLXDC1	EPRS1	LTBP4	SPON2
C16ORF59	FAM102A	ZGPAT	TGFB2
EPS8L3	B3GAT1	PAMR1	TGFB1
UHRF1	SHC1	PTGER2	TGFBI
TARBP1	ADGRG7	CYP2A7	THBS1
TMEM120B	TOP2A	CPEB3	THBS2
GMNN	LCAT	FYN	THBS4
ZWINT	MOGAT2	PLSCR4	TIMP1
MTFR2	CKAP5	C3orf85	TIMP2
C20ORF204	GASK1A	TSLP	TIMP3
RECQL4	ASPDH	MASP2	TINAG
E2F2	FABP5	LAPTM4B	TINAGL1
B4GALNT1	MT1M	ALPL	TLL1
RAD54L	ANXA2P2	TMEM100	TNC
BCAN	CTSA	GLYAT	USH2A
GINS1	SHBG	SORL1	VCAN
FANCI	STEAP4	CENPU	VTN
POLQ	CCDC93	DLGAP5	VWA1
DSCC1	PHGDH	PRIM1	VWA2
RND3	KHDC4	CD5L	ADAM9
ORC6	ESR1	C1RL	ADAM10
TBC1D16	ACSM3	MCM3	ADAM17
STIL	PAIP2B	NAPSB	CD44
CCNF	CCT3	EDNRB	CD151
LRRC14	ARPC5	MBL2	CSPG4
OTX1	FRMD4B	FAT4	COL13A1
CENPW	SPART	LYVE1	DAG1
ZIC5	HSPB1	GREM2	DCC
BMPER	EHMT2	SLC25A47	DDR1
CDCA2	FOXO1	GINS1	DDR2
JRK	CPEB3	MME	EVA1A
WDR62	KLHL15	DEPDC1	EVA1B
E2F7	FOLH1B	SLC46A3	EVA1C
ISX	SOCS2	RAMP3	GPC1
C21ORF58	GTPBP2	KIF23	GPC2
SGO2	DTL	HAO2	GPC3
RASD2	NAT2	GPR182	GPC4
TTC13	MSH2	LINC00844	GPC5
CEP55	OAT	NTF3	GPC6
TONSL	GORAB	NUF2	ITGA1
GNAZ	SAC3D1	SRD5A2	ITGA2
FAM83D	JDP2	ETNPPL	ITGA2B
ZFP41	ZNF544	CKAP5	ITGA3
OLFML2A	OLFML3	UBE2S	ITGA4
MCM10	RABIF	FOLH1B	ITGA5
UCK2	PNP	PIK3C2G	ITGA6
MYO18B	NDC80	PCLAF	ITGA7
REG3A	CYP3A43	CDA	ITGA8
STMN1	BAX	SHBG	ITGA9
ZFP36	ACYP1	C7	ITGA10
PYGO2	ALMS1	CD1D	ITGAM
SIX1	ETFDH	PPM1K	ITGAV
HOXD9	FAM151A	ECT2	ITGAX
NUSAP1	GADD45G	C1R	ITGB1
MESP2	GPR146	MIR29B2CHG	ITGB2
TNFRSF4	BTBD19	DEPDC7	ITGB3
ZNF692	CYP3A4	SNRPB	ITGB4
PCLAF	ANKRD27	TYMS	ITGB5
ANKRD52	CXCL12	MKI67	ITGB6
COX4I2	CCDC25	STIL	ITGB7
CDKN2C	KIF3A	MSRA	ITGB8
PTH1R	RBP7	HMMR	MEGF9
NDUFA4L2	SAE1	NELFE	MMP14
CENPK	ACADSB	PDE2A	MPZL2
CCNE1	KIF20A	NDC80	MUSK
HOXA10	TSIX	DLG5	PTPRF
PIF1	CTBS	TP53BP2	RPSA
MAPT	GCDH	MELK	ROBO1
RASL12	HAAO	RAD51AP1	ROBO2
MCM2	PTTG1	IER2	ROBO3
TP73	CPED1	SULT1A1	ROBO4
VIPR1	UBE2T	GHR	SDC1
CLEC4G	STARD5	NEU1	SDC4
ECT2	RXRA	EGR1	TENM1
RFC4	PBK	PXMP2	TENM2
CTHRC1	INPP5F	MPDZ	TENM3
XRCC3	UPP2	ITIH4	TENM4
RNASEH2A	SLC26A2	AZGP1	UNC5A
CAP2	DNAJB11	RRM2	UNC5B
OR51E1	SLC39A10	KIF20A	UNC5C
SEMA5B	MAN1C1	POLE2	UNC5D
C21ORF91	CENPW	ZNF468
KAT2A	JUND	ORC6
RDM1	NCAPD2	MRPS23
LRAT	SMC4	CCDC3
CDC37L1	LHX2	BBOX1
TK1	DCAF11	C9
TRIB1	TPR	NR2F2-AS1
DEPDC1B	EZH2	VSIG4
CRHBP	EBF1	DTL
ABCC10	GINS1	RNASEH2A
SCX	VWF	CENPK
FANCD2	PPP2R2A	ENPEP
GJC1	HAO2	MAN1C1
SLC7A11	MCM3	CD163
NTF3	EPB41L4B	CKS2
USP21	S100A8	FXYD6
HHIPL2	ZFP62	PHYHD1
MAD2L1	IL32	SPATA18
SMG5	NEU4	KPNA2
NRBF2	TMEM164	RBP5
TBC1D31	NME1	EHD3
CHAF1B	DMXL2	MDK
EHMT2	CAPN2	PROZ
CENPH	NEU1	KAZN
TACC3	ADRA1A	FBP1
C1RL	NEK2	FCGR2B
FEN1	RFC4	GOT1
KIF11	LY6E	ETFDH
RAD51	MCM6	HGFAC
GNG4	DSN1	NME1
MTBP	TYMS	LONP2
KMT5C	SRD5A2	RIDA
CPEB3	PUS7L	PGM1
LIFR	CISH	MCM6
PRR11	RDH13	FEN1
HDAC11	OSBPL11	C8B
EHD3	SLC25A47	CIDEB
FSTL4	FAM3D-AS1	BUB1
AFP	PNPLA4	ENO3
KIAA1841	PLPP3	CETP
TMEM206	BARD1	KIF18B
CDH24	S100PBP	CYP2C8
TRIM45	FBP1	SULT1A2
CSPG4	DNMT1	SPC25
FCN3	BUB1B	SGO2
FATE1	ZNF217	TIMD4
MARCO	HAPLN4	CCT3
ROBO1	SLC19A3	SLC27A5
COCH	PSPH	CD14
PITX1	FOSB	BCKDHB
HELLS	PODXL	SERPING1
S100P	STIL	ALDOB
CENPU	MAT1A	KIF11
DBH	GADD45B	ACO1
DCUN1D3	EXPH5	SIGLEC7
MSH2	TMEM256	TEK
CEP250	CYP1A2	UHRF1
USP49	KPNA2	ATAD2
GPRIN1	MPC1	CLIC1
DBF4B	PEA15	SPAG5
SSX1	DLG5	MAT1A
MRAP2	PDE2A	ART4
MCM6	MT1G	CKS1B
SCAMP3	FAIM	ETFRF1
TUBE1	FAT1	SERPINE1
CBX2	CKS2	CDCA2
FAM111B	RIT1	C19orf48
NQO1	SLCO1B3	FETUB
WDR76	CSTB	PPIL1
ZFP1	ALAS1	CXCL2
ADRA2B	PSAT1	GNMT
HASPIN	PDGFA	CYP4F2
ZNF517	FLVCR1	LMNB2
MCL1	NIPAL1	NTAQ1
FCN2	CYP2B6	NGFR
MUC13	TSEN15	PLPP3
COL2A1	JCAD	ANGPTL1
CETP	HAMP	SPRYD4
MEP1A	LOC401261	CDC25A
PEA15	CDKN3	ANLN
COX7B2	OTUD6B	MAGI2-AS3
AADAT	IGFBP3	BCHE
RAB3B	FAM83D	DBF4
SIX2	MS4A6A	P3H2
CTAG2	CCNB2	CDC20
CHAF1A	ZBED8	IGFALS
PLSCR4	KANK4	IGF1
ETS2	CYB5D2	GMPS
KIAA0907	HGF	CHST7
SEMA3F	GHR	SLBP
IGF2BP3	RPS4Y1	VMO1
CHTF18	DLGAP5	RSPO3
BLM	PLEK2	HOGA1
SOCS7	AZGP1P1	SLITRK6
PLK4	AKR1B10	SKA1
WDHD1	CTC-338M12.4	GPC3
SPRY2	RBM3	CYP8B1
AP5Z1	ZG16	SNRPE
COL9A1	NDRG2	ASF1B
COLEC10	CDC20	SIGLEC11
PRIM2	SEPTIN8	FEZ1
MAGEC2	DNAJC25	NR0B2
DENND4B	NCAPG	MCM10
RAD51AP1	GOLPH3L	FLVCR1
PPOX	LINC01128	ALKAL2
NR2C2AP	SRPX	HELLS
UBAP2L	KIAA0040	IL33
MCM3	SLC6A12	MCM2
CBFA2T2	GMFB	GCH1
TMEM79	TMEM106C	HMGA1
NT5DC2	JPT1	MRC1
FANCG	PDSS1	TCIM
CDC7	SGO2	OGDHL
TINAG	MELK	LIFR
LIN28B	PTGFRN	COLEC11
FOS	LOC105369228	MYO1F
PIGC	NKX3-1	PROS1
FAM72D	RHNO1	HGD
RUSC1	GBAP1	P2RY13
OIP5	DHODH	EXO1
PHLDA1	TUBG1	ADH1B
ADCY6	HBA2	LY6E
SPATC1L	KIF14	RND3
IQCC	C3orf85	C1QTNF1
GBA	SRPK2	TUBE1
C1ORF35	C1orf112	ADH1C
TIGD5	IKBIP	KIFC1
TBX4	FEZ1	CD4
CABYR	AACS	FTCD
LY6H	SLC25A43	H2AZ1
DCAF4L2	SRD5A1	NR3C2
FOXS1	MAP3K9	GPT2
LYPD1	HCP5	ASS1
MAPK8IP2	AGPAT2	AGXT2
CAD	AURKA	HSPB1
ACADS	SMAD5	HMGCL
C9ORF172	UBE2S	SLC38A4
DNAJC6	SSR2	KLHL2
LCN2	CXCL2	COLCA2
TMEM145	SLITRK3	GOT2
COL6A6	CRNDE	ANG
CSMD1	SF3B4	MMAA
RNFT2	DNAJB6	SNHG1
TRIM11	CENPK	LOC105373876
DUSP6	GCH1	MUC6
TRIM50	KLKB1	CTSO
TM4SF20	CIDEB	MCM8
RTL10	ALDH6A1	CAP2
DDX39A	ALYREF	SMAD6
CAPN11	CCL20	C6
EPHA2	H2AZ1	AGL
KCTD7	TARBP1	CDC25C
MSH5	MAVS	TNS2
TRPC6	CYP39A1	PZP
HOXD8	ANP32E	MAD2L1
LHX4	PXMP2	ZG16
CLSPN	AKR7A3	FMO2
RFX8	MT1H	PON3
ZNF251	C8orf76	RFC3
ALG1L	EFHD1	NUP155
NDST3	TP53RK	AZGP1P1
DHX34	FANCI	CACYBP
MYD88	TIPARP	PSMD4
UBE2S	RDH16	TMPO
NUDT17	PRXL2B	LPA
KIFC2	GBA3	PGLYRP2
TMEM26	PRKAR2B	GPT
SIX4	MCM2	ACSL1
RAD54B	DNMT3L	KBTBD11
CUL7	HMGB2	KDR
EFNA4	GRAMD1C	AURKB
TIGD1	GMNN	DEPDC1B
CCHCR1	DMGDH	UCK2
PNRC1	C1RL	TCF21
MYO19	HOGA1	PBLD
COG2	GPC3	FABP5
SPSB2	BUB1	PLG
ERFE	TTK	KHDC4
FAAP24	PRKDC	HEPACAM
CCT3	SIGIRR	FOXM1
NSMCE2	EPHX2	NDRG2
DNASE1L3	MASTL	HAO1
MAGEB17	TFF3	ESM1
SPOCK1	PER2	E2F8
SAPCD1	LAPTM4B	AURKA
IL1RAP	RAD51AP1	POLR3C
ARHGAP11B	RAD21	C1S
G6PD	KDM5D	ITIH1
SLCO1C1	MT1X	CFHR4
TTC39A	CYP4X1	FAH
TMEM201	UROC1	LOC157273
SP6	MT1E	ASPA
TBXA2R	SLC1A4	AFM
SEZ6	CDC37L1	ASPG
TPX2	GGT5	MYOT
KNTC1	GLYAT	PEAR1
SGMS2	FYN	TMEM47
ETFDH	PLSCR4	CRYBG1
SLC2A5	IYD	BDH2
DACH1	MT1HL1	TLCD4
FRMD4B	FXYD1	DNM3OS
FBXL18	DEPDC7	F12
CD4	ANGPTL4	PLAAT3
REG1A	CENPE	ST3GAL6
UPK3A	EIF1AY	VPS72
EGR1	BCKDHB	ANGPTL3
KIAA1522	FAM86B2-DT	AKR1C3
SFN	PCK2	BUB1B
PTP4A3	LGSN	GNA14
NOTCH3	MND1	DCXR
DSN1	CYP2B7P	SSR2
VPS72	ARHGEF26	UGT2B28
C17ORF53	DMD	RGN
GLI4	CCNA2	KNTC1
GABRE	ABHD15	MRPL9
POLD1	ALDH2	DPT
B4GALNT2	ATP6V1C1	HSP90AB1
DKK1	ZNF623	PCK1
TRIM16	IFT80	HAAO
ZNF219	NTN4	IARS1
SSUH2	CDC7	SLC31A2
ACBD6	FCGR2B	EIF3H
CHEK1	LDHD	FNDC4
EBF1	AKR1C3	ADAMTS2
CLK2	MCM8	ACYP2
KCNK9	TKT	MPZL1
ERLIN1	ST3GAL6	LRRC69
ZBTB21	DDX39A	NDST3
NAT9	CYP4F12	CNOT11
LEF1	SLC22A1	KIF15
PZP	MSRA	ACADS
EDIL3	PALM3	HPR
PAGE4	EDNRB	RTP3
CXCL12	TTC13	JPT1
NELFE	BBOX1	ROBO1
DQX1	APOF	SAA4
PLPP3	CLIC1	RDH16
PMFBP1	APOBEC3B	NAT1
LYVE1	PHOSPHO2	DIRAS3
SOCS6	GNMT	IGFBP3
MAFA	COLEC11	ZNF600
GABRQ	TAF1A	PABPC3
LIN37	RBP5	SLCO1B3
KIAA1524	TCIM	KYNU
C8ORF4	CTH	SAMD5
TMEM106C	ITPRIP	MS4A6A
NECAB3	CNIH4	DUSP6
ASB16	MMUT	IGF2BP2
SCNM1	ABHD6	SNRPD1
TMC7	ANXA3	H2AX
MCM4	TMCO3	A1BG
RHNO1	CYP2A13	SLC10A1
LOXL2	BDH2	KLRB1
NUDT1	UBE2C	CYP26A1
ZBTB12	UHRF1	SIGIRR
CDCA7	MICB	SLC27A2
CTSV	PANK1	PARPBP
CCDC34	WFDC1	ZCCHC24
POLA2	FEN1	ABCB4
COLCA2	LPL	ADGRG7
BAIAP2L2	NFIL3	RAB17
SF3B4	FNTB	PCK2
LIN9	PHYHD1	HCLS1
PXDNL	CMYA5	POLQ
GPR182	ANLN	GAL3ST1
LYPD8	THNSL1	ZSWIM5
RTKN2	DNAJC6	CYP3A4
NAAA	TSKU	MFAP4
CRYBG2	CENPH	ACSM3
FOXK1	TIGD1	NOSTRIN
ZNF775	ETNK2	DTNA
KLHL15	ETS2	JUNB
SPP1	PON1	FAM149A
SCRIB	SMOC1	ALDH4A1
SAPCD2	RAB26	IGFBP4
KIF24	DHRS1	NNMT
ABCC5	TPGS2	MLYCD
PIMREG	GCKR	ADH1A
COL4A1	ID2	KDM8
WNK4	H2AX	SKAP1
OSBPL3	MAD1L1	EPRS1
RNF152	KMO	ZNF330
FANCE	TMEM131L	JAM2
RAB11FIP4	SLC39A5	DCN
DSCR8	FAHD2A	MIR22HG
DNAH14	MT2A	CDHR2
ZC2HC1C	HELLS	MSH2
ITPKA	PRODH2	HS3ST3A1
MAGEC1	SYNPO2	PCOLCE
OSR2	LINC00844	EHMT2
TAZ	SPATA18	PPP1R9A
TESMIN	RNASEH2A	SLC9A3R2
TEX19	MTHFD1	GIMAP4
MAST2	TCF19	FGA
RASGRF2	HSP90AB1	LHX2
KPNA2	NAT1	ACADL
LCAT	ZEB1-AS1	TMEM53
PIGU	GBP2	BAAT
HAUS5	FAM83H	APOA5
IQCD	FOXM1	NCAPH
HSF4	FKBP11	COL6A6
GHR	FOS	FAHD2A
CD302	CDKN2A	ATG10
STRIP2	SEPTIN6	NAAA
BCO2	FERMT2	CYP4A11
LAMA4	ANXA10	ABAT
SLC38A2	SATB2	CYP2J2
ZNF696	UBR5-DT	IDO2
CCDC28B	CYP2A7	TCF19
IRAK1	SKAP1	RECQL4
MAP2K3	GGPS1	TPD52L1
C8ORF33	COL4A1	CLRN3
LILRA2	CCL4	SMYD3
TSSK6	DNM1	CD24
RNF157	PEMT	SLC35D1
PDIA2	ATP1A1	CA2
PRAME	CLRN3	SLC16A2
SLC39A14	HEY2	TSACC
ZFP36L1	LINC01554	SUV39H2
ARHGAP33	TMEM68	DDX39A
ENAH	LIMK2	EZH2
MAGEB2	SMAD7	C11orf96
ASIC1	TXLNGY	FAAH
ZADH2	PRR34-AS1	CYB5D2
LRRC4	SPRYD4	LILRA2
CLEC1B	SLC31A2	LRRK2
ZNF330	DBH-AS1	SLC25A15
AHSA2	KIF4A	EPHX2
MRO	TLCD4	ADGRE1
YEATS2	GRHPR	NAXE
GPSM2	KDELR3	MYO1B
EGR2	ASAP1	MIF
ACAN	SYNE1	B3GNT5
TRIM59	NTAQ1	CASK
ATAD2	AGL	CENPA
PLK3	GABARAPL1	CD69
ZKSCAN3	TGFBR3	SHMT1
CSPG5	TRIP13	DCUN1D3
ATAD5	AADACP1	MASP1
2022-09-03	FOXF1	IMPDH2
TCF15	TAPT1-AS1	SLC28A1
PVALB	C11orf71	PLCXD3
GAD1	PKD2	ABCA6
NOL12	INSIG2	CAMKMT
RPS6KL1	SULT1E1	SATB1
PANK1	PLAAT3	ETS2
MAP3K9	IL1RAP	MMUT
FOXO1	AASS	RMI2
FAM57B	OSBPL6	CDC37L1
ACLY	TAP1	NANOS1
NMB	KIF11	AACS
CDCA4	GIPC2	PAFAH2
PAQR4	SAT2	CNTN4
ADAM15	GAREM1	CENPQ
PHACTR3	PBLD	EPHA3
KCNN2	VNN1	HBA2
RFX5	CENPA	GNAZ
TCOF1	PRSS8	ZNF581
SIGLEC7	CTHRC1	UBAP2
MATN3	OSBPL3	CRNDE
ARHGEF11	CENPL	MMRN1
2022-03-04	FTCD	ATP9A
SUCO	THRSP	CYP1A1
PAMR1	GSTA3	TMEM147
C1QL1	BOP1	ERRFI1
MCM7	AOC1	GCKR
MCM5	IL33	TRIM71
GPR158	GCHFR	MMP12
NAA40	ROBO1	TRIM59
FLAD1	TSPAN7	DARS2
IGSF3	RGN	SYNE1
S100A12	OLFML2B	FGD4
HAGHL	FBXO9	RGL1
TRAF2	PLIN2	OSR2
FAM222A	CDA	FNDC5
SLC35D1	THY1	TPMT
ELFN2	KNTC1	CDC14B
EPPK1	APOL1	CKAP4
ACTN2	ACKR3	BARD1
DYNC1I1	MAD2L1	IGHM
NCAPD2	LPCAT1	CCNE2
COA6	ADAMTS1	CDH19
MESP1	XK	GADD45A
SPINK5	ACSL1	RBL2
OTUB2	CTNNA1	ABHD6
CD200	LINC02996	EFNA4
CKS1B	SPON2	HPD
CCBE1	ACADL	SLCO1B1
SULT1C2	ARPC1B	PLGLB2
AKR1C3	CEP55	NFKBIA
PSMC3IP	ATP11C	NEIL3
CDC25A	ANKRD36B	PDE4B
CCNE2	CPD	PIK3CD
LIG1	PPP1R1A	SNHG32
DTYMK	SMIM24	TFRC
SLC7A6	AZGP1	C8G
GPR19	GPT2	SAC3D1
NETO2	FAM149A	F2
RIBC2	LAMA4	LINC01018
EVX1	NUF2	THBD
MPC1	CCDC3	MST1
CENPO	HMGCS2	ADGRL3
NCOR1	LINC01018	SLC22A7
IQCE	GNE	PKN1
CST1	SOWAHA	BYSL
PRND	FAM229B	TRMU
BICDL1	ALDOB	CENPL
RASGEF1B	TUFT1	TKFC
FOXD2	MRC1	DNASE1L3
ZNF605	DNAJC12	BMP5
C5ORF46	ZFP1	POLA2
EGFL6	ATAD2	INHBC
THEM5	GUSBP14	NPDC1
GABBR2	CDC6	KRT16
SOGA1	MASP1	GPR146
TRIM65	SPP2	HP
MAGEA6	ADH4	EGR2
LDLRAD1	TMOD3	PCNA
N4BP3	SC5D	JCHAIN
SIGLEC11	NECTIN3	CFI
HCN2	CCNE2	PSMB4
MSH5-SAPCD1	GCGR	NRAV
EMX1	SLC46A3	ANK3
CCL25	FKBP1B	CXCR2
SERTAD1	TPX2	ADAMTS9-AS2
MRPL53	RMI2	COMT
TLDC2	ANK3	NR2C2AP
ZNF707	LIME1	CDCA3
N4BP2L1	ZFPM2	SEC14L2
GSTZ1	AKR1D1	CDK4
PPP4R3CP	COL4A2	MPC1
LILRA5	IRF8	QDPR
CSMD2	HHLA3	DCDC1
ID2	HOMER2	CDKN2A
SMG9	HSD17B14	PIMREG
NDRG2	DCN	CCHCR1
ODAM	IGF1	CAVIN2
CYP17A1	CTPS1	NSUN6
FBXL19	TBX15	CXCL12
PXDC1	SLC16A2	SPP2
ZSCAN9	RND3	THRSP
FANCB	TRIM16	ARHGAP15
GLDN	EVA1A	KCNK5
FBF1	SERPINA4	MS4A7
C1R	FDPS	ZNF74
SNRPE	MXRA5	SLC37A4
NDOR1	GSPT2	CD160
RAB24	CYP2A6	CENPN
KDM8	BACH2	AMDHD1
C21ORF62	LPGAT1	ABRACL
TCF3	PROZ	PALM3
SSR2	JAKMIP2	SMC4
ALDH2	DTNA	NPR3
ADRA2C	CD58	PPL
SMC1B	TMEM220	GMNC
PDGFA	SORL1	PLIN4
CYP2C19	MASP2	CDCA7
CNIH4	VSIG4	RUNDC3B
KLC2	MDK	AR
CRIP3	SPINK1	ZIC2
FAM133A	MARCKS	GRAMD1C
UBD	ZIC2	SBSN
SCN4A	NMRAL2P	TROAP
ACADSB	ATP9A	CKAP2L
JCAD	RBP1	CLYBL
ZNF74	NR1I2	SHE
TLX1	CYP2C8	NR4A2
MTHFD1L	SMYD2	DUXAP8
GPAA1	SLC41A2	PLVAP
GATS	CYP2C9	CAT
FAM72C	AJUBA	VXN
RFPL4B	CYP2J2	ADRA1B
MYCN	PRG4	BRCA2
TMEM132A	NEDD4L	ACAA1
ALDH3A1	BHMT	LSM4
FERMT2	GCAT	RNASE4
PLPPR2	ENO3	ALDH1B1
CBX8	MBOAT1	CCN1
GINS2	OIP5	ARG1
KIF19	CD163	SMIM2-AS1
AGL	E2F8	TRIP13
LPL	GABRE	POLR1G
FOSB	ARHGEF37	TTC13
HSF2BP	KIF2C	CENPM
MYO1A	FAXDC2	PEG10
DNMT3A	FAM13C	KIF14
RBP7	C8A	FDPS
KRTCAP2	PIP4P2	ADHFE1
IER2	LOC100505985	CTC-338M12.4
REEP2	TTC39A	TSHB
BCKDHB	ACOX2	SANBR
CYR61	CAPG	DACH1
ASIC3	HGFAC	RRS1
GOLGA8B	ACSL5	PTTG3P
H2AFZ	TOX3	LOC105375153
ZC3H3	ERRFI1	ACAN
FXN	C1R	FANCI
PABPC1L	NR3C2	STXBP6
FAHD2A	PON3	KLF2
POLE2	UBE2Q2	SLC13A5
EFNA3	PFN2	ACSL4
SNRPB	BCHE	CMYA5
DGKI	THSD7A	GIMAP8
COL7A1	CPN2	SLC41A2
TIMD4	MTFR2	CLDN14
TYMS	SLC38A1	ADH6
CACYBP	RRAGD	HHIP
RBM24	LINC01831	TRIM22
AC092821.1	CCR1	ABCA8
GNE	ADH6	WFDC1
GINS3	SULT1A2	TK1
CYP26A1	LIPG	MICALL1
PEG10	GYS2	APLNR
PLOD3	CYP1A1	TFR2
PODXL	ALDH1B1	APOA1
LARP1B	BLNK	EMILIN1
ACAA1	SLC44A3	NCAPD2
ARHGAP39	CITED2	XDH
FIBCD1	COBLL1	APOL6
HMGA1	MME	P3H4
ZNF789	OGDHL	SMPD3
LILRB5	C8B	PDGFC
LRRC1	SORD	SMKR1
IL1RL1	RBIS	HK3
LDLR	SLC27A5	LRG1
ZBED8	NR0B2	KIF18A
PYGB	FAM169A	SAMD4A
CLEC4M	MGLL	DDR2
PAEP	MALAT1	ECM2
COL24A1	ADAM9	MTFR2
LAMC1	DEPDC1B	PPBP
MAFG	TSLP	ID3
CENPJ	PTGIS	TTR
IL1RN	RBM24	ZMYND12
ACYP1	ECHDC2	CNTN3
GPM6A	MSN	CYP4F11
TLCD1	ENPEP	BCAM
AC007906.2	KYNU	CLEC10A
TUBG1	PKM	SMIM24
NPEPL1	SLC22A15	KAT2B
ITGA6	PPP1R3C	LMNB1
IL3RA	ACMSD	ZFP82
PNCK	C1orf162	LINC03027
TAPT1	DSEL	CENPH
CD109	CA2	FAM86B2-DT
TRIM7	CNGA1	PIK3R2
SLC38A6	KIFC2	ACTR3C
NPFFR2	SRXN1	BHMT
MAGEA3	SKAP2	LILRB5
COL4A2	TPD52L1	ABCB11
BRSK1	TMSB10	H3C2
STXBP6	GADD45A	ACACA
JAG2	IGHM	SERPINA4
DDIAS	STK39	DHRS1
SERPINB9	PDE4B	SLC3A1
NANOS1	ARHGEF3	MYRIP
SLC30A3	AMIGO2	CFD
MS4A6A	SULT1A1	CTHRC1
SNCG	FZD6	FAM222A
MMAA	LONP2	GPHN
TSEN54	GPAT3	EHHADH
SOCS2	GPR160	POMK
HMGB2	ADRB2	PTPRD
ADM2	MCM10	TFPI2
PHF19	AFM	BEX2
ITGA9	CYP8B1	MAP3K5
HRCT1	CXCL10	AOX1
MROH1	GPX2	PLK1
B3GNTL1	ANPEP	SPC24
GADD45B	HMOX1	SAE1
CCDC71L	PCK1	SLC1A1
HSPB1	AGXT	MAMDC2
CTNNA2	CLYBL	ECRG4
TP53I3	C11orf96	CDO1
UGT2B11	SLC10A1	CYP2C19
MKRN3	AGXT2	FLVCR2
SLC22A11	ANKRD37	SERPINA10
IGFBP3	FABP4	MTHFD1
PDLIM5	SHMT1	CCDC71L
IVD	C3P1	MTTP
FBXW10	SLC47A1	CLGN
WHRN	ALDH8A1	SLC25A25
JUN	POLE2	MAPK13
NFIL3	SULT1C2	S100A10
SLC6A8	LCN2	DLL1
STX1A	ZNF57	IL10RA
MAGEA12	PIR	GPR65
MIOX	ACOT12	ZFPM2
NSD2	MOGAT3	TKT
COL22A1	BASP1	FAM229B
EBF3	TDO2	NR4A1
GNPNAT1	BOK	ASNS
DYDC2	NR4A2	ASL
GSDMC	DCXR	RAPH1
SEZ6L2	PSD3	NPW
TPM2	HERC5	PC
MAMSTR	ADIRF	PTGR1
SOCS3	CRYBG1	RAPGEFL1
HIST1H4H	BGN	HERC5
C8ORF44	CMBL	ITGA6
KCNU1	G6PD	SOCS2
CERS1	TMEM45B	LECT2
LILRA1	DUSP5	TUBG1
ADGRG7	ABCG2	CNGA1
DNAJC25	PFKFB1	FGR
PI15	MPDZ	TUBB2A
KCP	ZNF468	AASS
MTHFD2L	CNTN3	TTC39B
FUT2	TAT	ZFP69B
EME2	PEG3	GJB2
CHML	SMOC2	LEAP2
DBT	HOXA13	MTARC2
RMI2	PCOLCE	HSD17B6
RIPK4	RIDA	C17orf80
NAT1	F11	HAGLR
KRT20	CFHR3	PGP
C4ORF46	C9	IFITM1
RIPOR3	DGAT2	ACADSB
DNMT3B	XDH	RNF165
PSPH	KRT23	PIK3R1
SH3PXD2B	CBLN3	CACNA2D1
FAM83H	FAM217B	CABLES2
SFRP4	SPARCL1	VRK1
ARID3A	GREM2	DLAT
MSI1	CCL2	PRR18
MUT	CD24	SIGLEC1
CHGA	ZSWIM5	CD300A
ALPI	ZSCAN31	AQP9
TMEM262	GLUD2	PRG4
PGM1	HSPA4L	REEP6
TRIM54	EPS8L3	TUSC1
P4HA2	CYP3A7-CYP3A51P	BGN
ETV4	ANKRD22	ZMAT1
CD163	SLC38A4	TUFT1
SYNE1	TNFAIP8	FAXDC2
HOXD4	C6	DBN1
CCL14	MBL2	GGT5
ARL16	FETUB	HSD17B2
H2AFX	SEC14L2	CSRNP1
LRRC55	ATF5	SLC6A8
BCL9	TNFRSF11B	F11
IL6ST	NRTN	MRGPRF
CEP152	F9	SLC39A4
RTBDN	ERICH5	SNHG20
ACAT1	CPN1	COLCA1
CTBS	NNMT	CES4A
IL17D	ME1	SHCBP1
CENPP	C12orf75	PROC
BANF2	BAAT	CFHR3
ACAA2	CD109	PRKCB
MBNL2	CD1D	PTGIS
HPS5	UGT3A1	CCL19
JUNB	COLCA2	ITIH3
FER1L6	ARSL	SLC25A18
NAA11	GBP1	LAMA2
ANKS3	TSPAN12	SGCE
SLC50A1	PGLYRP2	TTPAL
NEU1	NPC1L1	LINGO1
RHBDL3	CCDC71L	C5orf34
NKD1	TUSC1	C1orf162
CCDC163	UPB1	SLC6A12
DCST2	GPNMB	JDP2
ALKBH6	DUSP1	SULT2A1
DHODH	APOA4	E2F7
MCM8	SLC17A2	PFKFB1
BOP1	PDZK1IP1	IL15
ZGRF1	AGTR1	RNF144B
TEX22	AMDHD1	MND1
CYP19A1	HSD11B1	PCAT19
ADRA1A	TMEM86B	CCNA2
SMYD3	PLP2	CCL21
SOWAHC	SCD	LIG1
AC025594.2	H2AC6	GIMAP7
CMTM6	CYP2C18	NREP
HOXC9	SLC51B	UPP2
CPA6	EML6	NSUN7
PPP2R3B	RAB3B	FMO3
SPRYD4	PLG	ORC1
KIAA1614	ITIH4	FUOM
AQP8	SMPX	PSRC1
SLC26A2	S100A10	FLI1
CEP72	EEF1A2	CCR8
KLF10	SATB1	ATP8B4
EML6	MUC13	FCGR3B
RNF125	ESM1	TOMM40L
SPARCL1	ST8SIA6-AS1	SPIC
FAM72B	ADH1C	DLC1
ANTXR2	C7	TRDC
LRRN3	NDRG1	PTPRB
ZNF341	CA12	MXD3
LMNB2	LECT2	KCNJ8
UNC13A	ASPN	DHTKD1
CAT	GATA6	SVEP1
ARL5B	GPR88	SUCNR1
VASH2	HPR	SMIM19
FAM72A	ASNS	ECHDC3
SAC3D1	CYP2E1	TMEM106C
POU5F1	MICU3	ANKRD37
DIO2	SAA4	H2BC15
2022-09-05	IRX3	UGT2B15
WNT3A	ID1	SRD5A1
PNMA3	INAVA	NVL
TRAF5	NEB	PVRIG
CCDC137	SLC16A14	MACROH2A2
ZSCAN16	RGS2	BTBD19
PCNA	ACSL4	WFDC9
CBFA2T3	ZNF320	DNAJC25
HOXA3	ZNF738	METTL7B
PRRG3	TRIM6	ID1
PLPBP	HAO1	LSP1P5
CREG2	HLF	GIPC2
TIGD3	EP300-AS1	TRAM1L1
MLYCD	IGFBP1	ALX3
KDM6B	CFHR4	CYP27A1
INCENP	LYZ	TAFA4
CYB561D1	ETNPPL	PSPH
DNM3	ADH1A	CP
ZCCHC24	RUNDC3B	OLFML3
SLC52A2	AR	FASLG
CEL	TMEM98	KLRF1
SLC9A3	TTR	ZNF789
P2RY13	NPNT	SCNN1A
ATF3	TMEM200A	MGST1
NEB	SLC17A3	ANO1
ANO2	SPP1	GZMK
MAPK12	VSIG10L	CCL4
SLC31A1	ITM2A	EPHA2
IBSP	TESC	TCEAL9
PAFAH1B3	PAPLN	G0S2
L3MBTL1	C15orf48	SULT1C2
IDUA	SLCO1A2	PITX2
DCST1	UGT2B28	GNG4
SDC4	SERPINA5	APCS
APOF	SLC27A2	CYP7B1
CACNB4	FAM110C	SELE
KLF11	UNC93A	DMGDH
HIVEP1	DKK3	PIPOX
PDE4C	SOX9	FHL3
DIRAS3	ZNF727	MYBL2
MSRA	MAGEA1	USP43
FGD1	ADAMDEC1	NKG7
SBF1	HABP2	PRODH2
GPR35	ABCA6	DNAJC12
DLK2	GLDC	TMC8
ANKRD13B	NQO1	ZNF813
MCAM	HPGD	CEP55
CSAG1	NPL	TMED3
MSX1	ZNF83	ZNF318
PPP2R2C	HPD	SIX4
PSMD4	CDCA7	LINC00487
IGFALS	LIPC	NAP1L5
KCNE5	TSPAN13	SALL4
FAM212A	TRIM71	ZC3H3
ATAT1	HSD17B2	SCN7A
DNASE1L2	EGR1	HAL
PTPN3	PIK3C2G	DUSP1
FPR2	RELN	IGKV4-1
EEF1A2	SLCO1B1	ASPN
MPZ	HSD17B6	CYP2B7P
ALDH6A1	GXYLT2	LOC105370997
SLC7A10	MMP12	DTX1
PKN3	OTC	INSIG1
DNA2	SLC2A2	FITM1
NR4A1	CHI3L1	ZFHX4
ZNF296	BIRC3	ZNF530
ARFGEF3	FADS1	RRP9
DUOX1	MROH2A	CPT2
C20ORF96	CXCL9	IYD
GPSM1	TMEM45A	LILRB2
HOXD1	AOX1	UNKL
C1QTNF3	JCHAIN	C1QB
PRIM1	SLC25A18	TAT
ACTL8	DPYS	H4C8
MASP1	HAL	EVI2B
ZNF99	UGT2A3	FAS
NSUN6	ARG1	SLC17A3
LINGO1	S100P	EGR3
SLC22A31	SSX1	CDC42EP3
DLC1	COX7B2	COMP
PRRX1	VCAN	CSF1R
BGLAP	CPS1	PRAM1
PBLD	GPLD1	CLIC2
TJP2	TENM2	CD8A
GRAMD1A	FABP1	ZFP36
GNAL	ARRDC4	HMGCS2
ANKFN1	HOMER1	RFX5
AKR1B10	VNN2	GAMT
IRF8	ADH1B	EFHD1
CPXM1	ALDH1L1	SALL2
INMT	BEX2	BOP1
ACSM3		DUSP5
TMEM81		LRRN1
CRYGS		APOL1
HMGCLL1		CES2
QRICH2		FMO4
SPIRE2		ISX
SLC9B2		RBM24
NCAPG2		PCGF3-AS1
ISL2		CYP3A43
MAT1A		HPN
CYP2C8		XPO5
MMP12		GDF2
PLA2G6		PARD3B
KCNN3		PIGG
VAX2		TGFBR3
DLX5		SASS6
DNMT1		ACE2
DSTYK		MAB21L4
BRSK2		PDK4
CDH8		RIPK2
C6ORF48		DHODH
RHPN1		GBAP1
ACSL1		NGF
POPDC3		TLR3
CYP4V2		HHIP-AS1
EGR3		CHI3L1
SIRT7		CDCA7L
P2RY12		URB2
TMEM150B		COL15A1
STK39		SLC2A2
HIST1H2AI		PSD3
KLRF1		ALDH1L1
TPBGL		LINC01127
UCHL1		TNFRSF11A
EPHX4		MGLL
CASTOR2		HNF4A-AS1
RFLNA		FBLIM1
ZNF581		RTKN2
EPHB1		MED20
MEX3A		FRMD4B
ZNF572		RBM3
CLEC2L		PLAAT4
ADK		NSD2
NXF3		NCAPG2
PCBP4		THY1
SCIMP		HSPC324
SRRM3		MCM4
RMDN2		PDRG1
TMEM164		ZNF883
TRIM16L		IL7R
CCNO		ZNF702P
ETFRF1		SYNPO2
PDLIM7		DSTYK
GNA14		ATF5
KLF6		SERPINI1
CLCN2		TRIM16
YJEFN3		KCNJ15
MNS1		SCLT1
ANKRD55		ARMCX2
HOXD10		FLVCR1-DT
EPB41L4B		C4BPA
PROK2		LOC105373150
HOXD3		HPGD
HMGCL		TRPV4
RHOB		SOAT2
EPM2A		INCENP
SIPA1L3		HABP2
F2RL3		ALDH5A1
RGMA		ZBED8
EFNB3		SORD
TLR4		DAO
VSIG1		TMEM201
DAPK2		SOX9
GAREM2		HYAL1
SYN3		ZNF826P
NRM		RPL13P5
PPT2-EGFL8		STAMBPL1
RFPL1		FYB2
C6ORF223		FADS1
HIST1H3B		TIGD2
MYBPC1		FXYD1
CAMK4		ATAD5
CKAP2		RAD54L
CBR4		GPR171
DOCK3		EMP1
IGDCC3		DACT1
PLIN2		SLC14A1
CEACAM20		TBX15
RBL1		ASGR1
GTF2IRD1		SLC26A6
UNC119B		PNPLA7
JDP2		CCDC146
BCAS4		BCL9
DUSP1		COX7A1
LHX2		C4BPB
CCDC78		RASD1
PPP1R3B		IL2RB
EGF		PRG2
C1ORF64		RHOB
SOWAHA		NDRG1
FAM46A		SLF1
CCDC25		GASK1A
FAM212B		BLM
SLC6A9		LCP2
PTGS2		SKA3
PLXNC1		SQLE
DDX53		TDRD6
ELMSAN1		TMEM98
GALNT10		DIPK2B
CPED1		CDC45
RAB6B		BHLHE22
RBMS3		HAND2-AS1
PIAS3		FCAR
GTSF1		UPB1
DLG5		ZWILCH
S100A3		ACSM2A
ARIH2OS		ABHD2
C1QL4		MIF-AS1
AQP3		CNRIP1
CLN3		GUCY1A1
STEAP3		ADAMTSL2
ATP6V1C1		NTN4
GLA		GABRP
PHEX		HOMER1
PROS1		DNMT3A
AGO2		MUC5B
HES6		ASGR2
BDH2		LOC102723701
BHLHE40		NT5M
CPT2		MRAP2
C19ORF48		NFKBIZ
GRPR		SEMA6D
CCDC170		GPR89B
ZNF883		OXTR
PSRC1		ST6GAL2
C11ORF84		ABCA9
TMEM266		CCL16
SFI1		OLFML1
DIRAS1		MICU3
FAM171A2		S100A12
AC009014.1		MEP1A
CKS2		ABHD15
STRA6		SDS
TIGD7		CCL5
ZNF300		OAF
HIST1H2AM		PLK4
BFSP1		TBXT
PPP1R35		ABCG8
PLPPR4		CEP131
MMRN1		SYTL2
GINS4		LINC01831
FAM13A		DPYS
EDNRB		HRG
PROCA1		ACOX2
RFXANK		SLC17A2
BEST4		TMEM266
PAGE1		PAQR4
CYP4A11		ETFBKMT
TMEM220		NEDD4L
SLC36A1		CPN2
SLC4A11		C14orf93
NR4A3		OTC
REXO5		MIR503HG
SERPINE1		LOX
TEX11		TREM2
ANXA2R		ZNF865
ABCB5		BASP1
MPP3		CMBL
NPY1R		ASPDH
MYH4		CCR6
PAGE2B		NFASC
CD160		PCDH9
ALB		GADD45B
MTMR11		UGT3A1
NAT2		GNAO1
WDYHV1		ABCC6
ALDH8A1		CPS1
ACAD11		LAG3
AKR1B15		RHBDL1
HOXC6		MEX3A
MYO1B		SLCO2B1
SERPINI1		PEX11G
PRR36		SLC51A
ECHS1		PRELP
SCG2		LCK
FLNC		TMEM220
TDRKH		MEIG1
GLP1R		ITPRIP
TRIM17		TP53I3
FITM1		RNASEH1-DT
PLEKHH1		POLD1
TMEM27		COL9A3
PPP1R1B		NRSN2
TNFRSF25		KCNG1
C1ORF198		ENDOD1
DACH2		FARS2-AS1
PGLYRP1		PLAC9
CACNA1E		CDH13
RHBDL1		SELENBP1
TRAM1L1		WDR11-DT
PCDH17		ATP6V0D2
ADAMTS16		LOC101926944
SCGB3A1		COL6A1
LPA		LYPD1
ZNF695		ZNF165
CFL2		FAM3D-AS1
FBN3		CLEC12A
HIST1H3D		LINC00636
MCF2L2		ZNF570
ZHX1-C8ORF76		ARHGAP10
STMND1		STC1
SOX12		TAF1A
ALPK3		EMC3-AS1
PDE7B		E2F5
PFDN6		INAVA
DLK1		NMRAL2P
CDH9		MUC13
KCNC1		NRG3
PRAM1		GPLD1
WEE1		STX6
SEC24B		SLC9A5
CXCL14		NUDT6
SUCLG2		PRKCD
OSBP2		CD320
EPHX2		SLC26A2
P3H4		RNF180
SEMA6C		MYO10
DCAF8L2		ITLN1
ACP4		CYP2E1
RXFP1		DNAJC6
C11ORF54		TRIM52-AS1
HAVCR1		AOC3
FABP5		FANCE
NOCT		ABCG2
PIM1		G6PD
TSACC		SOX12
GCNT3		OR7E24
SLC41A2		DIO1
BDKRB1		RAD51C
CUEDC1		GPAT3
MAN1A1		IGDCC4
SPAG5		ADSS1
CASKIN1		CFHR5
SP5		C15orf48
CYP2B6		LRRC3
MYBPHL		C1orf112
PLXNA1		TDRD10
LRRC69		HSF1
VMO1		TMCO1-AS1
HTR1D		OCIAD2
DSCR4		CCDC137
TNNC1		THBS4
DCAF13		ALDH1A3
PITPNM3		MIR100HG
CAMK2N2		BST2
BRICD5		CH25H
HOXA11		SLCO5A1
TSPO2		RAI2
VCX		ZNF232-AS1
HIST1H2BG		TRAF2
PCDHB2		DIO2
ECEL1		RNASEL
TESC		LSP1P4
NRCAM		ALDH6A1
SARDH		MMP9
CEMIP		PLA2R1
PALM2		EFNA3
JPT1		ST6GALNAC3
IGDCC4		TMPRSS6
CA4		WNK2
MCC		ISLR
NES		GNGT2
YPEL2		PTGDS
BRCA2		ACSM2B
LAMA3		CDT1
CFI		MTBP
HIST2H4A		BHMT2
MCCD1		ZNF280A
ZNF681		PPP1R37
ACADM		SLC35E4
FIGNL1		CYP2S1
PLEKHG2		CCNE1
WFS1		TUBB2B
RCL1		CD48
ACTG2		FZD6
HOXB9		PTGDR
ITGA2		CPS1-IT1
HMGA2		MMP11
MYO15B		ANO3
CPNE7		SERPINC1
FBP1		GAS2L3
TKT		ARHGAP42
ANKRD65		PARVG
ADAM11		STK39
DCAF4L1		BLOC1S3
ZNF385D		CD3E
TMCO3		DYNLRB2
FAM81A		CD180
CHKA		MFSD6L
RFC3		PTP4A3
STARD5		ACY3
LRRC37A3		GATA6-AS1
CD300E		BBS5
C1S		CPEB1-AS1
BTNL8		VNN1
VSIG4		DSG2
NTM		LPAR2
SNX15		LRATD1
CLVS1		CALHM6
SPOCD1		BRCA1
GPC2		GCNT3
DNER		ATF2
NECTIN1		ALLC
SCP2		SFRP5
CLDN15		HMCN1
GRAMD1C		ZIM2
ZNF580		GMEB2
KCNH4		INPP1
WDR66		LOC107986876
HES2		COL4A4
SMPX		FLACC1
BOLA2B		NETO2
DKK4		TEDC2
PAGE2		CYP3A7-CYP3A51P
POC1A		LOC101928505
HEY1		SPAG8
ASPA		GTF2IP7
PHPT1		LHPP
C12ORF56		CYP4F3
ESR1		UROC1
GBP2		LYSMD1
PRRT2		CFHR2
PDE2A		LOC105376489
XAGE5		SH3BP2
PDE1C		ACOT12
RGS5		ACSL5
SLC39A10		SEC22C
TNFSF4		NPB
SNX22		CYTIP
FAM149A		RBP1
PYCR1		FADS2
BNIPL		FAM107A
MAP7D2		CYP4F12
CXCR2		GVINP1
SLC22A12		GTSE1
ASS1		ELFN1
MSS51		RAC3
APLP1		SLA
BARD1		LOC105371622
GABRA3		NKD2
WDR97		ACSM5
CCDC187		SLFNL1
GCH1		KCNIP3
KPNA7		EIF4E3
CCDC154		ZNF818P
FAP		GPNMB
HIST1H3H		LOC101927467
IRX3		CCNB3
KBTBD11		WDR72
COL25A1		PHYHIPL
SLC35E4		ANO10
CACNG4		SPINK1
FAM178B		AQP3
CGREF1		CTSW
PRRT3		UGT2B4
MMS22L		EMX2
CD5L		ADIRF
DNAH12		TREX1
DAND5		CES5A
PPP1R14D		EIF2S3
FAM24B		L3MBTL1
DUSP13		NUDT16L2P
FHAD1		SUSD4
ABAT		HTR2B
FAM50A		ABCG5
HIST2H2BF		PITX1
SMPD3		SIPA1L3
PNPLA7		NXF3
AL163636.2		HESX1
GABRR3		NCKAP1L
SYP		EIF2B5
BPIFB4		PRR7
ZNF213		CDHR5
PGP		SHARPIN
TTLL4		NRROS
GAREM1		RPH3AL-AS1
MAPK11		PRKCI
MS4A7		SPTBN2
MDFI		BOK
ANKRD23		GPR158
CCDC180		LINC01741
GHRHR		HOXA-AS2
C19ORF81		LPL
TUBB4A		GLOD5
KLKB1		KLRD1
TMEM56		LRRC32
CYP4A22		G6PC1
DSE		ZNF607
STEAP1B		PTPN13
PCDHGA1		NLRC3
CALY		FAM151A
ANKS1B		P2RY12
HAMP		GPBAR1
GOLGA6L9		FOXRED2
SPRED3		HMGB3P1
PRDM15		SSUH2
DDX11		CDK5R1
SMIM14		CCEPR
ST8SIA6		CA5A
DBN1		UPK3A
ID1		PHF6
SQLE		RERGL
C8A		GPR18
EPHB2		ARHGAP30
STRA8		MZB1
SLC45A4		MIR181A2HG
CNTNAP4		ZNF630
CYP2W1		IGK
CNDP1		ZNF614
SASS6		IGFBP1
DNASE1		ZNF492
AXL		FGFR2
SULT4A1		DPY19L3-DT
BACH2		PGBD1
VSIG10L		CYP2C18
TMEM198		SLC30A6
RHO		CST7
GLYATL1		ZKSCAN3
BSG		SLX4
DLX1		RPL22L1
CXCL17		GUSBP11
FRRS1L		LINC01521
BRIP1		DNALI1
MT2A		GREB1
C11ORF80		MESP1
RELL2		PYCR1
CDKN2AIPNL		H2AC8
APOL6		THEMIS
LOXHD1		CCL20
C20ORF144		STAG3
ADAMTS1		LINC01254
EPHA10		PPP1R3B-DT
ANXA2		PLEK2
NKX3-2		PRR22
LZTS1		ERICH6
GNB1L		PTGS2
CBR3		HAPLN1
FBXL22		GZMA
PRICKLE4		TTLL1
TPPP2		RPL39L
AFF2		PRKAR2B
NME1		MYOM2
SP8		TMEM134
HIST1H2BN		SLC39A6
VWF		C4orf46
CXCR1		MLIP
NAMPT		LINC02499
KCNJ5		CD55
PNMA5		ANKRD35
UNKL		SMARCC1
ZNF716		TTPA
RAP2A		TNFSF14
FBXO32		CCDC150
MCMDC2		LPAR1
PFKFB4		C2
DLL4		LINC01146
CRHR2		FAM111B
SLC22A10		CYP2C9
PTK7		SLC5A1
LAPTM4B		SAPCD1-AS1
ZNF618		OCA2
CHP2		AEBP1
PHLDB2		F13B
PLCB1		LOC105374953
NR6A1		CFTR
ZSWIM5		LINC01558
CATSPER2		NAMPT
PLAC8		SYNE4
SHOX2		SYBU
GPHN		SP8
GCDH		ZNF385B
CDRT1		TRDV3
F8		HOMER2
SYT3		PDGFRL
FEZ1		EPCAM
SCML2		FRMD5
LHFPL4		LINC01362
ORM1		LRRN3
STXBP4		IVL
NR3C2		TNFRSF17
OMG		ACHE
MYOM2		SLC44A5
SPDYA		CENPF
PFKFB2		ITGA11
ALDH1B1		SEMA5A
CMTM4		ZNF572
AGTR1		KCNA5
C6		MROH2A
PKM		ARFGEF3
TMEM178B		SLCO3A1
DRP2		PDGFA
DMC1		CFH
FBXL6		CLDN15
ARHGAP10		FAM221A
CLCNKA		TSC22D3
KCNF1		CLEC2B
STC2		P2RX5
CHRNB4		FHIP1A-DT
CDK5R1		WNK4
ZNF607		MFGE8
KCNN1		CHRNA4
ACOT2		AP4M1
C8ORF76		GPR26
DTNA		TTC39A
ESCO2		SULT1E1
TSLP		PODN
DMD		LINC00491
CCR1		NAT8B
PCDHA1		COBL
CDKN2B		VARS1
KCNQ3		SCGN
ACVR1C		LINC00567
ALOX15B		CCDC169
INPP5J		GLB1L2
LIMK1		VCAM1
IGF2BP2		GPM6B
OXLD1		NEB
SSTR5		IGF2BP1
NRIP2		CCL23
FAM155B		TMEM40
CEND1		PDZRN4
CYP39A1		CABYR
ATP11C		UBA1
DMBX1		FCGR2C
CD244		SMIM32
ZP3		GADD45G
SERPING1		BIN2
ANKRD29		H3C10
FHDC1		ATP8B5P
ASPHD1		TBC1D30
DPF3		TWNK
BFSP2		ELOVL2
ADGRE1		FAM110C
BPIFA2		RHNO1
COMP		TXNDC9
TMPRSS15		COL14A1
PAQR6		NAGS
PRDM7		EPS8L3
C18ORF54		CD7
FSD1L		SLC7A1
ZMYND10		LRRC2
NR0B1		ZNF70
NRG2		RAB3B
UCN2		DYNLT5
S100A10		LIPG
GJA5		IGSF10
C12ORF75		COL11A1
ATP2A1		PRAME
PLGLB2		CBR3
C5ORF58		APLP1
KLF13		LRRC19
HOGA1		CTTNBP2
ZNF385C		GPC5
PDZK1IP1		B3GAT1
IDNK		PDGFB
SMKR1		CUX2
ST3GAL6		ATP6V0A1
CCL3		RGS4
TRAPPC3L		ZNF8
ZNF71		STC2
UGP2		TAFA5
INHA		CCDC61
DNAH17		NR1I3
SLC7A2		SLPI
FABP4		FHOD3
C1QTNF6		RASSF5
REG1B		TLCD1
NR4A2		LAMP3
CITED2		ELOVL7
C8B		RASGEF1B
TNFRSF18		PPP1R3B
TEAD2		S100A8
PLXNA3		DSG1
RHBDF2		OR51E1
UQCC2		C1QTNF7
SERPINB8		TREH
PEMT		SIRT4
CCER2		ZBTB16
E2F5		COLQ
BRINP3		RPS11P6
TMEM136		IGKV1OR2-108
NUDT10		GNG2
HIST1H4E		PWWP3B
IL18R1		LEPR
SIGLEC9		CYP4X1
FPR1		LAMC3
FANCA		SLC4A4
KAZALD1		C16orf54
C11ORF96		LUM
SH2D1B		LINC00970
TCF21		LTBP1
RHEBL1		DPEP2
PON3		NOC4L
CDC20B		SCARA3
KAZN		PDE4DIP
SLC8A1		FPR2
PSMG3		ITGAD
SLC34A3		SAMD11
SLC22A8		SLC6A1
PLG		LOC101929279
PRKAR2B		PAK3
DMBT1		KLF4
HIST1H3E		GATA6
MAGEA8		ZRANB3
SLC51B		CCDC196
GRHPR		ERCC6L
CLEC12A		CLEC2L
PADI4		LINC01300
DDX39B		SOWAHA
C8ORF59		EDARADD
NGFR		CD247
TAL2		LOC100505728
MYMX		LOC100505985
OR2B6		TRIM55
MAN1C1		GBE1
PSCA		SLC51B
PLEKHG4		MYO9A
ADAM23		KLHL23
TXNRD1		SLC6A19
DUSP10		CROCCP2
ALS2CL		COLEC12
CIART		CLIC6
HGH1		FBXL21P
LAGE3		HES6
PABPC4L		SOD1-DT
ARHGAP22		SYT17
RASGRF1		IGHD
SPSB4		LOC100507389
C19ORF57		TTTY14
ZIC4		DDIAS
KIF5A		LINC00705
METTL12		SPATA33
HPX		ARHGAP11A
HIST3H2A		LOC105371413
TEX26		PNMA3
NTS		KIAA0319L
HS3ST3B1		PTGDR2
ACSL4		LYNX1
TUBA3C		PKDCC
KLK2		TMEM238
KREMEN2		CA12
CAPN9		ZNF595
GPR83		HUNK
HHIP		PYGB
CCSAP		BCAT1
GOLGA8A		ITPR3-AS1
DMGDH		GNAL
NKX3-1		RAC2
LRRC10B		LINC01096
LPCAT1		STPG1
ZNF530		NCF1
CCL26		GLUD2
BLNK		SIGLEC16
CR1		NTRK2
AP1M2		COX7B2
SYDE2		MISP
SORL1		ADAMTS1
SRD5A1		FBLN5
LY6G5B		MSANTD1
ELL3		LOC105375602
HBB		GZMH
IL1B		PLAU
LRG1		DKK1
CKLF		SLAMF7
SERPINH1		SRSF12
RNF24		KCNJ16
CNIH2		LYPD8
TTC36		CRYBG2
PKN1		KNL1
MFGE8		HBG2
MT1F		KIF12
SPATC1		TRAT1
ANKRD34A		NPC1L1
ADAMTS18		COL24A1
GDPD1		GXYLT2
FAM3B		IL17RC
DLX6		PLXNC1
CA12		ARVCF
LGI3		IL13RA2
GAL3ST1		LAMP5
PADI3		CYS1
CFAP53		RARB
RSPO3		LTF
BEND3		CDH10
CHRM2		KLHL6
HOXB13		IL18
NIPAL1		GSDMB
C1ORF61		SLC7A2
LMNB1		DNM1
HIST1H1B		IGKV1-17
NLRP12		C18orf15
TRIM31		SDR42E1
VAMP1		IGSF1
CCDC102B		WFS1
TBKBP1		SPINK5
ACACB		GJB6
B4GALNT4		POLR1A
KRT12		MAB21L2
VKORC1		SHISA2
HPDL		MMP1
MT1X		PDCD4
KCNH6		HOXC6
ARTN		AP1M2
EXTL1		DNMT3L
HIST1H2BJ		OSBP2
SORT1		PLCB1
APC2		HBD
MYBL1		FOXQ1
AACS		F3
SFRP1		MAP7D2
FER1L5		AGXT
GC		NAP1L3
AQP7		ID4
PTGES		RAB9B
AFM		DEFB1
KLHL31		OSCP1
DCN		IGLV@
FAM162B		TNFRSF19
FAM182B		NECAB2
DUSP5		MUC12
SERPINA11		H2BC8
PTGDR2		HOXC9
PLP2		TRNP1
TDGF1		KDM6B
IFI27L1		IGFBP2
FBLIM1		TONSL
FEZF1		SUSD3
SOX11		SLC38A3
UNC5A		IGLV2-14
TFDP3		IGLJ3
PRDM9		LINC00205
RGS9BP		KRT85
GXYLT2		MAMDC4
TTLL3		LGR5
GNAO1		DUSP9
ADGRL1		S100P
CAVIN4		PLA2G2A
PHYHIPL		IGKV1D-13
TTC39B		PRSS8
BLVRA		UICLM
TTC9		C2CD4A
TBX20		CCL2
LGALS14		IFI44L
FGF13		CGREF1
KIAA1211L		ENG
ABHD6		FLJ32255
KIAA0040		ETV4
ILDR2		CALCR
FAH		PAQR9
ZNF738		LGALSL
PDGFRL		MARCHF3
CD81		NRCAM
BCAT1		NLRP2
KLK4
HIC2
RETREG1
AMH
CCDC188
MICB
STRC
CP
ERRFI1
GDPD3
CNTNAP1
PLA2G4C
LY6E
SLC22A4
PYCR3
CD300A
SOSTDC1
OTOG
MANF
CHRND
KMO
DPF1
TUBB3
HP
RDH5
QDPR
HIST1H2AD
AC009690.1
STAB1
PPFIA4
BORA
CALML6
MAFF
HAAO
LYG1
TNNT1
NTN4
FAM229A
GRIN2A
RCVRN
GRIK4
SLCO6A1
AMHR2
IGFBP4
TMPRSS2
ATP6V0D2
PFN4
MFAP3L
ANKRD33
S100A1
ZNF57
SERPINA12
RPL22L1
RNF165
PRR19
CNTD1
A1CF
DBNDD1
DRC1
THBS1
SMYD2
OR51E2
TMC2
MIP
DRGX
KCNJ6
KIF20B
SLC25A47
PCK1
NADK2
APOBEC3A
COLEC12
TFPI2
CD1D
HIST1H2AL
PRAMEF4
GRIN2C
UGT1A10
ENTPD2
SIGLEC1
UPK1A
GYS2
CD14
CHST6
MAG
CDX2
PTH2R
FNIP2
ADH1A
EDARADD
AGXT2
CAPN8
SLC5A11
SRXN1
TSPAN5
C15ORF48
ALDOA
CST2
INAVA
BPIFB2
KLHL23
NAV3
MYEF2
NT5M
ACSM5
BMP10
PDGFRB
MSC
SEMA4F
CYP27B1
AVPI1
PPP1R16A
RANBP3L
POU3F2
KCTD17
RGS20
SPAG4
PPEF1
CUZD1
CDC25B
IFT80
BCAS1
TMC5
GOT2
FAM78B
GUCY2C
ADH4
COL8A1
HGF
SLC9A9
MFSD6
PINK1
MNX1
EGFL8
PRKAA2
FGB
SOX2
UCN
C4ORF48
MT1E
ORM2
PLAG1
MMP14
ADH6
APOBEC3B
KIF21B
ITGB1BP2
FGL2
MUC15
C1ORF162
CKB
CRLF1
C5ORF30
CDNF
LINC00672
TNFSF15
SMC4
AZGP1
FBXL16
DTX1
CNNM1
SHISA2
KCNJ11
SELENOM
DHDH
ZFPM2
PRDM12
RTEL1-TNFRSF6B
FERMT1
SHC3
WISP3
ADM
PLA2G1B
KISS1
CTXN1
C19ORF67
TMEM71
LYZ
IL33
DHTKD1
RNF224
ARHGEF26
ADGRB2
B3GALT1
PLEKHG4B
CD226
GAS2L3
FCAR
MT3
ARID3C
PGGHG
CISH
TRIM46
SH3D21
MDGA1
GPR137C
PPM1K
HIST1H2AG
ADGRG6
ZEB2
HS6ST2
TLR3
DUOX2
GCM1
LOX
SPATA22
RDH16
GDF2
HIST1H2BO
RNF183
CARD18
SRPX
AQP10
RDH8
LDHD
RASGRP4
SLC38A4
CNR1
TEX45
CSF3
TMEM151B
BICD1
SH2D4B
MTHFD1
[truncated: 2,531 more rows]

## Sheet: Table 2
BMGs	lncRNAs	cor	p.value	Regulation
ADAMTS1	AC110611.2	0.506521	9.11667e-26	postive
ADAMTS1	AC100803.3	0.407076	2.32246e-16	postive
ADAMTS1	LINC02544	0.419416	2.28941e-17	postive
ADAMTS1	HID1-AS1	0.421926	1.41254e-17	postive
ADAMTS1	AC115522.1	0.493188	2.55034e-24	postive
ADAMTS1	DNM3OS	0.479352	6.95781e-23	postive
ADAMTS1	LINC02580	0.400811	7.26173e-16	postive
ADAMTS1	LINC00924	0.496603	1.10187e-24	postive
ADAMTS1	AC011407.1	0.476335	1.40253e-22	postive
ADAMTS1	AC015922.2	0.458392	7.88775e-21	postive
ADAMTS1	AC090559.1	0.433459	1.45639e-18	postive
ADAMTS1	AC008050.1	0.417142	3.53435e-17	postive
ADAMTS1	LINC01679	0.640863	1.2296e-44	postive
BGN	AC110611.2	0.549655	6.5592e-31	postive
BGN	AC100803.3	0.491117	4.22391e-24	postive
BGN	AC107294.3	0.550919	4.51409e-31	postive
BGN	AC114488.1	0.431489	2.15999e-18	postive
BGN	LINC02544	0.491932	3.46531e-24	postive
BGN	AP001922.6	0.410423	1.25059e-16	postive
BGN	AC018529.1	0.481468	4.23725e-23	postive
BGN	AC011462.5	0.479381	6.91109e-23	postive
BGN	DNM3OS	0.466839	1.21881e-21	postive
BGN	LINC02580	0.413491	7.04714e-17	postive
BGN	LINC00924	0.536711	2.74442e-29	postive
BGN	AC011407.1	0.557223	6.84636e-32	postive
BGN	AP007216.2	0.491639	3.72133e-24	postive
BGN	AC008050.1	0.401666	6.22466e-16	postive
BGN	LINC01679	0.491386	3.95688e-24	postive
COL15A1	AC110611.2	0.509144	4.6516e-26	postive
COL15A1	AC100803.3	0.556859	7.64272e-32	postive
COL15A1	LINC02544	0.558285	4.96267e-32	postive
COL15A1	HID1-AS1	0.452215	2.99156e-20	postive
COL15A1	LINC00924	0.563582	9.80169e-33	postive
COL15A1	AC011407.1	0.435502	9.64864e-19	postive
COL15A1	AC008050.1	0.450059	4.73394e-20	postive
DCN	AC110611.2	0.691861	1.43853e-54	postive
DCN	AC100803.3	0.434549	1.16958e-18	postive
DCN	AC107294.3	0.542149	5.83042e-30	postive
DCN	AC002091.1	0.504425	1.55418e-25	postive
DCN	AC129507.1	0.420873	1.73057e-17	postive
DCN	LINC02544	0.526567	4.58335e-28	postive
DCN	AC002091.2	0.451846	3.23649e-20	postive
DCN	AC018529.1	0.462731	3.04186e-21	postive
DCN	HID1-AS1	0.523481	1.05938e-27	postive
DCN	AC115522.1	0.438318	5.44649e-19	postive
DCN	DNM3OS	0.581578	3.16686e-35	postive
DCN	LINC02580	0.521914	1.61584e-27	postive
DCN	LINC00924	0.722	1.78344e-61	postive
DCN	AC011407.1	0.602019	3.00099e-38	postive
DCN	AC015922.2	0.538147	1.82817e-29	postive
DCN	AL365361.1	0.472822	3.14602e-22	postive
DCN	AC090559.1	0.436091	8.56396e-19	postive
DCN	AC008050.1	0.504172	1.65732e-25	postive
DCN	AC015922.3	0.403558	4.41772e-16	postive
DCN	LINC01679	0.690028	3.55148e-54	postive
ECM1	AC027031.2	0.452265	2.9593e-20	postive
ECM1	AC110611.2	0.454316	1.9067e-20	postive
ECM1	ZMIZ1-AS1	0.4175	3.30177e-17	postive
ECM1	AC138207.4	0.429914	2.95498e-18	postive
ECM1	LINC01116	0.493854	2.16716e-24	postive
ECM1	MACORIS	0.420235	1.95659e-17	postive
ECM1	LOXL1-AS1	0.486684	1.22958e-23	postive
ECM1	AC107294.3	0.488204	8.53844e-24	postive
ECM1	LINC01094	0.496832	1.04125e-24	postive
ECM1	AC011462.5	0.495026	1.62535e-24	postive
ECM1	DNM3OS	0.539832	1.1319e-29	postive
ECM1	HOTAIRM1	0.423527	1.03564e-17	postive
ECM1	AL137186.2	0.45983	5.7608e-21	postive
ECM1	CCR5AS	0.463104	2.80116e-21	postive
ECM1	AC015922.2	0.406131	2.76251e-16	postive
ECM1	AC090559.1	0.518975	3.54555e-27	postive
ECM1	AC015922.3	0.416308	4.14109e-17	postive
ECM1	LINC01679	0.497794	8.20385e-25	postive
ECM1	LINC01150	0.41429	6.06356e-17	postive
GPC3	AL023755.1	0.47033	5.54814e-22	postive
ITGA6	CRNDE	0.412296	8.81717e-17	postive
ITGA6	AC093675.1	0.419486	2.25895e-17	postive
ITGA6	RASAL2-AS1	0.463796	2.40268e-21	postive
ITGA6	AL160006.1	0.438011	5.79833e-19	postive
ITGA6	AC007405.3	0.457604	9.36421e-21	postive
ITGA6	AL138479.2	0.548196	1.00717e-30	postive
ITGA6	RAMP2-AS1	0.410176	1.30942e-16	postive
ITGA6	AC009126.1	0.424448	8.65805e-18	postive
ITGA6	TSPOAP1-AS1	0.432376	1.80925e-18	postive
ITGA6	GCC2-AS1	0.419382	2.3046e-17	postive
ITGA6	AC078883.1	0.520605	2.29502e-27	postive
ITGA6	LINC01124	0.433347	1.48938e-18	postive
ITGA6	AL163953.1	0.532762	8.30544e-29	postive
ITGA6	AC010501.2	0.424893	7.93873e-18	postive
ITGA6	AC092614.1	0.419147	2.41071e-17	postive
ITGA6	AC010531.5	0.40733	2.21617e-16	postive
NTN4	ZEB1-AS1	0.448752	6.24219e-20	postive
NTN4	BX842570.1	0.442694	2.21528e-19	postive
NTN4	LINC01436	0.418743	2.60425e-17	postive
NTN4	LINC01106	0.556488	8.54775e-32	postive
NTN4	EBLN3P	0.422025	1.38561e-17	postive
NTN4	AP006621.4	0.550744	4.75428e-31	postive
NTN4	AF131215.5	0.406227	2.71402e-16	postive
NTN4	AC010547.2	0.515722	8.38723e-27	postive
NTN4	AL499602.1	0.446764	9.48624e-20	postive
NTN4	AC009549.1	0.453692	2.18019e-20	postive
NTN4	AP003721.3	0.466274	1.3832e-21	postive
NTN4	AC127521.1	0.587662	4.19987e-36	postive
NTN4	TRAPPC12-AS1	0.425105	7.61652e-18	postive
NTN4	WARS2-AS1	0.400827	7.24116e-16	postive
NTN4	MCCC1-AS1	0.514448	1.17219e-26	postive
NTN4	AC011462.5	0.403239	4.68155e-16	postive
NTN4	AC107027.3	0.43373	1.37919e-18	postive
NTN4	LINC01521	0.451058	3.82802e-20	postive
NTN4	AL645608.7	0.404359	3.81865e-16	postive
NTN4	EIF3J-DT	0.44161	2.77149e-19	postive
NTN4	AC011476.3	0.420327	1.92242e-17	postive
NTN4	AC012313.5	0.409929	1.37092e-16	postive
NTN4	FAM111A-DT	0.406948	2.3776e-16	postive
NTN4	AC027117.1	0.43303	1.58724e-18	postive
NTN4	AC137561.1	0.412272	8.85736e-17	postive
NTN4	AC009120.3	0.435446	9.75783e-19	postive
NTN4	AC092757.2	0.405744	2.9652e-16	postive
NTN4	TAPT1-AS1	0.409013	1.6244e-16	postive
NTN4	LINC01619	0.512904	1.75519e-26	postive
NTN4	AP000757.1	0.600345	5.40998e-38	postive
NTN4	LINC02035	0.529107	2.28524e-28	postive
NTN4	AC129510.1	0.413275	7.33946e-17	postive
NTN4	AC068305.2	0.414435	5.90046e-17	postive
NTN4	AP000695.2	0.443558	1.8523e-19	postive
P3H2	AC027031.2	0.454844	1.70173e-20	postive
P3H2	AC244153.1	0.427035	5.21845e-18	postive
P3H2	AL390236.1	0.417196	3.49852e-17	postive
P3H2	AC090907.1	0.403322	4.6116e-16	postive
P3H2	ZMIZ1-AS1	0.534254	5.4746e-29	postive
P3H2	LINC01503	0.527674	3.38687e-28	postive
P3H2	AC061992.2	0.47001	5.96496e-22	postive
P3H2	LINC01116	0.590792	1.46049e-36	postive
P3H2	GSEC	0.423006	1.14591e-17	postive
P3H2	MACORIS	0.409553	1.46983e-16	postive
P3H2	AC005696.3	0.414057	6.33644e-17	postive
P3H2	BAALC-AS1	0.431234	2.27261e-18	postive
P3H2	PVT1	0.453863	2.10158e-20	postive
P3H2	AL035446.1	0.456718	1.13495e-20	postive
P3H2	MIR4435-2HG	0.436309	8.19395e-19	postive
P3H2	AC090409.1	0.41631	4.13926e-17	postive
P3H2	AL354836.1	0.401067	6.93423e-16	postive
P3H2	MIAT	0.413201	7.44196e-17	postive
P3H2	AC012645.1	0.456076	1.30421e-20	postive
P3H2	PROSER2-AS1	0.410906	1.14303e-16	postive
P3H2	LINC01094	0.542737	4.92251e-30	postive
P3H2	LINC01730	0.426365	5.95161e-18	postive
P3H2	Z98257.1	0.436319	8.17813e-19	postive
P3H2	AC026401.3	0.452027	3.114e-20	postive
P3H2	LINC01019	0.435922	8.86205e-19	postive
P3H2	LINC00839	0.426572	5.71491e-18	postive
P3H2	AL137186.2	0.673053	1.12862e-50	postive
P3H2	CCR5AS	0.636801	6.32169e-44	postive
P3H2	AL158151.4	0.492977	2.68569e-24	postive
P3H2	AC004069.1	0.416091	4.31487e-17	postive
P3H2	AL162253.2	0.507938	6.34337e-26	postive
P3H2	AC010173.1	0.467285	1.10264e-21	postive

## Sheet: Table 3
id	futime	fustat	GSEC	MIR4435-2HG	AC127521.1	LINC02580	AC092614.1	AC008050.1	riskScore	risk
TCGA-DD-AADN	2.46027	0	1.5539	0.278461	0	0.17479	0.0618453	0	2.34481	high
TCGA-DD-A1EB	5.52603	0	0.0377336	0.124857	0.0526941	0.156785	0.0309716	0.247563	0.574095	low
TCGA-G3-A25T	4.25479	0	0.338567	0.492725	1.8677	0.194339	0.113434	0.0824301	0.0363777	low
TCGA-DD-AACT	4.27945	0	0.434241	0.397036	0.1956	0.136848	0	0.383165	0.699497	low
TCGA-FV-A4ZQ	0.0328767	0	0.614663	0.174918	0.341189	0.0497702	0.416516	0	1.27384	high
TCGA-DD-AADF	0.315068	1	0.14978	0.160275	0	0.0117819	0	0	1.16043	high
TCGA-DD-AAD5	3.68493	0	2.2489	0.536849	0.524565	0.104471	0.0654344	0.0473988	1.8711	high
TCGA-DD-AACP	1.13699	0	0.478299	0.261832	0	0.0959919	0.121413	0.0594937	1.55805	high
TCGA-CC-5261	0.265753	1	0.540523	0.66948	0.506297	0.299127	0.781066	0.190172	1.73783	high
TCGA-LG-A9QC	1.16438	0	0.66512	0.189413	0.187514	0.0560285	0.182438	0.472696	0.779181	low
TCGA-DD-A4NF	2.58082	0	0.520749	0.164915	0.103665	0.0183493	0.176706	0.209266	1.16363	high
TCGA-MI-A75I	1.72603	0	0.481919	0.204767	0.0280033	0.00963382	0.126312	0.0919367	1.52389	high
TCGA-2Y-A9GU	5.31233	0	0.791856	0.205768	0.0330882	0.16221	0.182565	0.208143	1.28828	high
TCGA-MR-A8JO	0.90411	0	1.0857	0.844948	0.378734	0.346872	0.321697	0.553066	1.26832	high
TCGA-CC-5262	0.282192	1	0.264596	0.537743	0.0899049	0.179129	0.0703893	0.323658	1.09985	high
TCGA-DD-AAE1	1.51233	0	0.307079	0.204266	0.0806577	0.0419438	0.223423	0.067914	1.39386	high
TCGA-DD-AAE9	1.97808	0	1.24586	0.169027	0.0542233	0.0187766	0.0629506	0.0896337	1.80436	high
TCGA-2Y-A9H1	3.36712	1	1.05755	0.300182	0.105008	0.0608775	0	0	1.70539	high
TCGA-BC-4073	2.32603	0	0.301236	0.483364	0.105142	0.15562	0.526369	0.235482	2.20889	high
TCGA-MI-A75E	1.38904	0	0.110898	0.394734	0.153676	0.292311	0.284869	0.525568	0.633743	low
TCGA-G3-A7M8	1.17808	0	0.307429	0.158596	0.130799	0.249142	0.234992	0.432746	0.553475	low
TCGA-DD-A11C	1.8137	0	0.38659	0.245617	0.40806	0.0483757	0.200379	0.695281	0.385844	low
TCGA-CC-A9FW	0.679452	0	0.313826	0.256165	0.0475384	0.877744	0.0551957	0	0.30683	low
TCGA-DD-A114	3.14795	1	0.455755	0.308244	0.599794	0.190678	0.263275	0.157302	0.450477	low
TCGA-WX-AA46	2.07123	0	0.145873	0.064607	0.201257	0.414893	0.0735461	0.170438	0.294215	low
TCGA-5C-A9VG	0.89863	0	0.449429	0.353436	0.0301242	0.239276	0.228726	0.145221	1.38243	high
TCGA-BC-A3KF	0.0219178	0	0.19131	0.15549	0.0382957	0.26111	0.229834	0.293724	0.7084	low
TCGA-G3-AAV4	0.0739726	1	0.268315	0.116232	0.158208	0.08882	0.462681	0.107956	1.25737	high
TCGA-DD-AAD0	0.375342	0	0.0347792	0.0563061	0.174534	0.0313952	0.608242	0.0508847	1.42528	high
TCGA-BC-A10R	0.843836	1	0.364236	0.498864	0.346305	0.307312	0.0740944	0.489646	0.427827	low
TCGA-2Y-A9GZ	2.32329	1	1.01614	0.1141	0.331361	0.166587	0.187514	0.180275	0.691439	low
TCGA-DD-A1ED	6.30411	0	0.336283	0.131326	0.191563	0.994073	0.179256	0.192447	0.148668	low
TCGA-UB-A7MA	2.32329	0	0.970633	0.261591	0.0329472	0.0669502	0.516822	0.948152	1.34893	high
TCGA-G3-A7M9	0.153425	1	1.02482	0.419647	0	0.0267293	0.902035	0.0854247	9.11387	high
TCGA-BD-A2L6	3.73425	0	0.191689	0.151989	0.0223323	0.0529723	0	0.0373119	0.996595	low
TCGA-G3-A5SI	2.10411	1	0.250598	0.161694	0	0.0576929	0.0394192	0.213627	0.949638	low
TCGA-DD-AAVU	6.03288	0	0.72657	0.253626	0.237319	0.0110662	0	0.153546	0.943243	low
TCGA-DD-A4NB	2.70959	0	0.63951	0.503451	0.245861	0.992551	0.310922	0.465191	0.258459	low
TCGA-DD-A11B	0.0383562	1	0.273217	0.186627	0.321697	0.14104	0.133564	0.115965	0.56505	low
TCGA-DD-AADW	1.60822	0	1.12909	0.423417	0.196859	0.100709	0.733094	0.31603	3.44752	high
TCGA-XR-A8TG	2.46027	0	0.42374	0.244278	0.10286	0.105544	0.202386	0.319155	0.997195	low
TCGA-K7-AAU7	0.983562	0	1.22058	0.625364	0.326767	0.231555	0.406754	0.0601858	2.48971	high
TCGA-DD-AAD1	1.54521	0	0.662844	0.294665	0.459432	0.638398	0.493442	0.740107	0.219172	low
TCGA-ED-A7XO	1.16986	0	0.147437	0.13014	0.0709388	0.119423	0.121811	0.225152	0.736911	low
TCGA-DD-AACH	0.534247	1	1.33377	0.400757	0.0221902	0.0227584	0.405883	0	5.29907	high
TCGA-G3-A25Y	1.23836	1	0.634036	0.387583	0.041243	0.296428	0.182565	0.368601	1.04246	low
TCGA-CC-A5UE	0.745205	1	1.02814	0.251446	0.401084	0.0104934	0.320773	0	1.46944	high
TCGA-G3-A5SK	2.03836	0	0.18916	0.051024	0.237686	0.116897	0	0.153935	0.425818	low
TCGA-RC-A7SB	1.61096	0	0.394075	0.285698	0.263996	0.426426	0.25689	0.116498	0.570435	low
TCGA-CC-A3MB	0.863014	1	0.7612	0.433066	0.0214797	0.0508847	0.432104	0.104739	3.6947	high
TCGA-G3-A5SJ	1.91233	0	0.383276	0.325502	0.0593553	0.0806577	0.257614	0.0499095	1.8455	high
TCGA-HP-A5MZ	0.249315	1	0.853357	0.466444	0.351854	0.1137	0.174662	0.968349	0.504048	low
TCGA-RC-A6M4	0.060274	0	0.11836	0.147567	0.0450235	0.162597	0.331247	0.0745054	1.16215	high
TCGA-G3-A25Z	1.79452	0	0.195474	0.517024	0.177726	0.0771062	0.139993	0.257373	1.22158	high
TCGA-2Y-A9GT	4.44932	1	0.315798	0.192447	0.467071	0.102457	0.188021	0.111165	0.503548	low
TCGA-RC-A7SH	1.28219	0	0.516217	0.614097	0	0.133037	0.237808	0.118891	2.9405	high
TCGA-ED-A66Y	0.810959	1	0.727964	0.279174	0.0873271	0.296076	0.421264	0.188148	1.42974	high
TCGA-2Y-A9H6	0.978082	0	0.552967	0.236095	0.529871	0.357496	0.0368901	0.152508	0.260543	low
TCGA-FV-A3I1	0.676712	1	1.06392	0.482435	0.25181	0.218223	0.18053	0.045443	1.59077	high
TCGA-DD-A4ND	7.52329	0	0.367483	0.376179	0.210264	0.327917	0.214	0.135666	0.800835	low
TCGA-DD-AAVY	5.39726	0	0.129217	0.472072	0	0.186247	0.227125	0.166844	1.62805	high
TCGA-LG-A6GG	1.06027	0	0.871765	0.203514	0.0253123	0.0344975	0.114234	0.406972	1.24963	high
TCGA-DD-AAE4	1.66575	0	0.211137	0.265677	0.187134	0.215741	0	0.245617	0.515667	low
TCGA-DD-A1EH	4.09589	0	0.244522	0.214995	0.276675	0.258941	0.276318	0.139077	0.622	low
TCGA-DD-AACZ	0.468493	1	1.09916	0.585155	0.0588014	0.0896337	0.255682	0.143524	3.60756	high
TCGA-BC-A110	5.79726	1	0.24817	0.191436	0.136191	0.396598	0	0.221444	0.383511	low
TCGA-DD-AADU	1.51781	0	0.722991	0.0977456	0	0.0325241	0.0727232	0.246226	1.15239	high
TCGA-2Y-A9H2	4.74247	0	0.755229	0.691534	1.06157	0.155749	0.239887	0.103531	0.413131	low
TCGA-CC-A8HS	0.821918	1	0.401084	0.30229	0.0315364	0.0950467	0.497536	0	2.76612	high
TCGA-RC-A6M5	0.0410959	0	0.678883	0.396817	0.248292	0.330329	0.14978	0.423202	0.597807	low
TCGA-FV-A2QQ	1.99726	0	0.790689	0.365469	0.207143	0.244887	0.318809	0.33182	1.07517	high
TCGA-2Y-A9GX	6.69041	0	0.715366	0.532367	0.301002	0.413919	0.228973	0.771294	0.453623	low
TCGA-DD-A3A5	8.56164	1	0.081476	0.18409	0.154972	0.381726	0.179001	0.340277	0.392873	low
TCGA-DD-AACY	3.9726	0	0.139077	0.231924	0	0.124063	0.149389	0.358846	0.897586	low
TCGA-DD-A39V	1.76164	1	1.44292	0.327687	0.0360461	0.0370307	0.0825664	0.421048	1.87413	high
TCGA-UB-AA0V	0.860274	0	0.408712	0.17594	0.60483	0.53665	0.131985	0.243303	0.142048	low
TCGA-CC-A7IK	0.717808	1	0.848878	0.323889	0	0.0966667	0.402395	0.0863762	3.03835	high
TCGA-G3-AAV1	0.983562	1	0.669571	0.311154	0	0.0352016	0.395611	0.203264	2.65013	high
TCGA-GJ-A3OU	2.40822	0	0.832039	0.496513	0.377068	0.234747	0.211884	0.826681	0.491735	low
TCGA-DD-AAEB	1.30959	0	0.237319	0.351515	0.344147	0.0721744	0	0.322851	0.518087	low
TCGA-KR-A7K2	2.27123	0	0.371392	0.250113	0.228973	0.214	0.118891	0.318577	0.551524	low
TCGA-EP-A3RK	0.994521	0	1.42632	0.286053	0.483571	0.0388576	0.0970714	0.263275	0.831456	low
TCGA-MI-A75H	2.04658	0	0.319387	0.183328	0.225768	0.169027	0.0791562	0.0574156	0.656072	low
TCGA-G3-A25V	2.35616	0	0.542704	0.242328	0.173383	0.262914	0.0600474	0.544485	0.439762	low
TCGA-BC-A8YO	1.53973	0	1.42051	0.419862	0.427177	0.0265876	0.350158	0.0432045	2.16722	high
TCGA-RC-A7S9	1.75342	0	0.293488	0.224164	0	0.0247452	0.10916	0	1.58674	high
TCGA-CC-A9FS	0.578082	0	0.23008	0.0742314	0.517427	0.047678	0	0.0467006	0.322093	low
TCGA-XR-A8TE	2.53425	0	0.177726	0.119954	0.0274372	0.259785	0.555522	0.174662	1.2408	high
TCGA-DD-A39X	4.6411	1	0.80521	0.395502	0.336512	0.209141	0.0576929	0.0822938	0.830475	low
TCGA-CC-A1HT	0.276712	1	1.34494	1.22589	0.197488	0.223299	0.555718	0.47415	7.48556	high
TCGA-DD-AADL	1.74247	0	0.494262	0.179129	0.16877	0.0173518	0.194844	0.123136	1.15898	high
TCGA-2Y-A9HA	0.0986301	1	0.8024	0.394075	0.0866479	0.179511	0.572211	0.0729976	3.11589	high
TCGA-K7-A5RF	1.72877	0	0.225028	0.121015	0.161823	0.391438	0.0650208	0.261711	0.340371	low
TCGA-2Y-A9H8	1.73425	1	0.2529	0.0989585	0.144307	0.0710762	0	0.0500489	0.699866	low
TCGA-DD-A3A2	5.83836	1	0.139077	0.0453032	0	0.196859	0.0870554	0	0.778604	low
TCGA-CC-A5UD	0.832877	1	2.03182	0.539432	0.157044	0.0666748	0.372841	0	6.32082	high
TCGA-ZP-A9D0	2.98904	0	0.32262	0.207268	0.0263043	0.178874	0.146525	0.127369	1.03667	low
TCGA-DD-AAE3	1.55068	0	0.196229	0.261832	0	0.245131	0.136848	0.308594	0.809345	low
TCGA-DD-AACL	0.293151	1	0.498149	0.340961	0	0.0203422	0.195096	0	2.43398	high
TCGA-FV-A3R3	1.00274	1	0.599508	0.46048	0.172231	0.423524	0.198746	0.448055	0.659541	low
TCGA-DD-A4NH	2.51233	0	0.531169	0.451013	0.0301242	0.120219	0.453649	0	3.39052	high
TCGA-DD-AADC	1.16438	1	1.15225	0.727441	0.135404	0.224781	0.618333	0.220206	4.89129	high
TCGA-DD-AACD	1.04384	1	1.00504	0.183709	0.133564	0.0586628	0.0792928	0.314755	1.04027	low
TCGA-NI-A8LF	2.18904	0	0.794936	0.368936	0.403813	0.381616	0.397146	0.775767	0.393651	low
TCGA-DD-AAE7	1.76438	0	0.171719	0.115699	0.172488	0.162983	0.0524159	0.340163	0.436826	low
TCGA-DD-A39Z	1.64658	1	0.123269	0.115699	0.0343566	0.0236102	0	0	0.970718	low
TCGA-DD-AACX	0.465753	0	0.415218	0.453122	0	0.0201999	0.163241	0.141956	2.3002	high
TCGA-ZP-A9D1	0.0575342	0	0.84149	0.570463	0.146786	0.121679	0.405339	0.479955	2.10927	high
TCGA-GJ-A9DB	0.183562	1	0.580628	0.290306	0.255199	0.0926134	0.60985	0.239031	1.71442	high
TCGA-5R-AAAM	0.126027	1	0.53047	0.234501	0.183836	0.80925	0.244522	0.382391	0.246612	low
TCGA-DD-AADQ	1.19452	0	0.345964	0.314407	0	0.226878	0.0680516	0.0968016	1.11651	high
TCGA-2Y-A9H0	10.0685	0	0.330444	0.255924	0.210888	0.0382957	0.126576	0.13606	0.953833	low
TCGA-DD-AAC8	0.0438356	1	1.40343	0.437973	0	0.0304067	0.393965	0.231064	4.62268	high
TCGA-BC-A216	3.70137	0	0.219463	0.265437	0.232784	0.0676387	0.243182	0.0416635	1.08852	high
TCGA-2Y-A9H5	1.52055	1	0.601411	0.427821	0.141825	0.208767	0.46999	0.352759	1.60847	high
TCGA-DD-A1EJ	2.75342	1	0.527271	0.26123	0.0531113	0.0604625	0.432639	0.0299829	2.47269	high
TCGA-CC-A7IG	0.819178	1	0.779218	0.351289	0.0839282	0.00977712	0.188654	0	2.42422	high
TCGA-WX-AA44	1.68493	0	0.716069	0.555424	0.653335	0.0464212	0.1995	0.0749164	0.88976	low
TCGA-DD-A73B	0.775342	1	0.231924	0.0654344	0.0483757	0.0496308	0.11023	0.0801119	0.943515	low
TCGA-DD-AAW3	4.47397	0	0.0467006	0.0947766	0.119954	0.123004	0.265317	0.1333	0.806646	low
TCGA-BW-A5NP	0.00273973	0	0.480265	0.308011	0.0261627	0.0705267	0.490057	0.0856966	2.77137	high
TCGA-XR-A8TD	2.82192	0	0.659194	0.288299	0.161436	0.236829	0.254715	0.110096	1.14174	high
TCGA-BC-4072	4.08219	1	1.05318	0.336855	0.408168	0.176195	0.105946	0.205893	0.735628	low
TCGA-DD-AADB	3.40274	0	0.498353	0.385597	0.169027	0.0404015	0.614569	0.230941	2.56059	high
TCGA-DD-A11A	0.216438	0	0.591105	0.178492	0.133695	0.0549179	0.130008	0.148609	1.08232	high
TCGA-DD-A3A7	1.14795	1	1.1705	0.522658	0	0.0992279	0	0	3.01382	high
TCGA-CC-5264	0.279452	1	0.110764	0.201132	0.0750534	0.0708015	0.441483	0.0632268	1.66371	high
TCGA-DD-AADM	0.0328767	1	0.447421	0.496309	0.0304067	0.0718999	0.103665	0.192573	1.86608	high
TCGA-BC-A10Y	1.94795	1	0.334911	0.142087	0.135404	0.131589	0.228973	0.15043	0.896178	low
TCGA-DD-A119	0.610959	1	0.691713	0.310573	0.0779266	0.180148	0.147567	0.0440443	1.45421	high
TCGA-DD-A3A8	0.030137	1	0.187388	0.122606	0.303342	0.00963382	0.212881	0	0.813631	low
TCGA-CC-5258	0.353425	1	0.88276	0.505586	0.0423642	0.0219061	0.637657	0.104202	6.02225	high
TCGA-DD-AACB	6.36712	0	0.901108	0.387032	0.0966667	0.221815	0.215989	0	1.89485	high
TCGA-G3-AAV0	1.30411	0	0.100978	0.0863762	0.549324	0.0561673	0	0.0549179	0.281301	low
TCGA-BC-A10Z	0.0931507	1	0.735002	0.274411	0.19774	0.0568609	0.163241	0.0350608	1.40995	high
TCGA-BC-A69I	1.06027	0	0.189034	0.250477	0.244278	0.556307	0.0999011	0.566572	0.196793	low
TCGA-RC-A7SF	1.5863	0	0.326537	0.333424	0.064607	0	0.0380147	0.106616	1.42031	high
TCGA-EP-A2KC	0.0520548	1	0.645702	0.248535	0.189666	0.0677764	0.268554	0.372172	1.04581	low
TCGA-2Y-A9GY	2.07397	1	0.780562	0.733962	0.090447	0.092884	0.104873	0	3.41658	high
TCGA-BC-A69H	1.21644	0	0.769856	0.23131	0.0315364	0.145482	0.174918	0	1.69735	high
TCGA-DD-A73C	1.92055	0	0.0992279	0.119423	0.123534	0.0606008	0.169925	0.649937	0.479254	low
TCGA-5C-AAPD	0.0547945	0	0.561106	0.295135	0.143393	0.301705	0	0.121015	0.692853	low
TCGA-HP-A5N0	2.06027	1	0.271067	0.270469	0.321004	0.287472	0.1956	0.231432	0.48223	low
TCGA-ED-A8O6	0.153425	1	0.772561	0.306146	0.106482	0.169412	0.367483	0.0455828	1.98672	high
TCGA-2Y-A9H4	3.97808	0	0.195474	0.0655723	0.539432	0.0816123	0.338111	0.0669502	0.448757	low
TCGA-DD-AACS	4.94247	0	0.697952	0.584674	0.410992	0.0721744	0.31545	0.138028	1.61027	high
TCGA-G3-A7M5	1.22466	0	0.246712	0.0977456	0.308594	0.235114	0.0330882	0.0930192	0.370503	low
TCGA-DD-A73F	2.9726	0	0.198494	0.202637	0.186881	0.033793	0.312317	0.120219	1.15372	high
TCGA-ED-A97K	0.0164384	0	0.885731	0.529371	0.946806	0.200002	0.90589	0.412185	0.749048	low
TCGA-DD-A3A1	0.638356	1	1.51354	0.354339	0.0294175	0.0889557	0.163756	0	3.31115	high
TCGA-DD-AACU	4.29315	0	0.610606	0.321351	0.0913952	0.291486	0.172488	0.369829	0.827546	low
TCGA-DD-A4NG	2.19726	1	0.547549	0.503451	0.212009	0.200504	0.591967	0.179766	2.2355	high
TCGA-G3-A3CG	1.84384	0	0.401849	0.313014	0.0342157	0.0807941	0.189034	0.0569996	1.72646	high
TCGA-BC-A10T	2.29315	1	0.366476	0.223052	0.257011	0.246226	0.176067	0.407951	0.462939	low
TCGA-DD-AACV	4.19452	0	0.180784	0.0519985	0	0.105142	0.254473	0.127633	1.05425	low
TCGA-UB-A7MF	0.586301	1	0.434028	0.33754	0.103397	0.0855606	0.0731347	0.13711	1.21786	high
TCGA-BD-A3ER	3.05479	0	0.785676	0.332851	0.16633	0.179511	0.0668125	0.348119	0.847286	low
TCGA-3K-AAZ8	1.08493	0	0.251568	0.0736832	0.456491	0.114767	0.0612923	0	0.375902	low
TCGA-EP-A12J	1.56164	0	0.103128	0.0569996	0.623867	0.0771062	0.597984	0.264837	0.422051	low
TCGA-2Y-A9GS	1.98356	1	1.05012	0.474462	0.162855	0.149389	0.455439	0.302875	2.3981	high
TCGA-DD-A116	4.44384	1	0.742179	0.342896	0.283092	0.0850167	0.126709	0.300065	0.901048	low
TCGA-DD-AAVS	4.99452	0	0.286881	0.213752	0.051024	0.0946415	0.483468	0.239765	1.64497	high
TCGA-EP-A3JL	0.830137	0	1.06012	0.294547	0.455439	0.107956	0.100439	0.390668	0.574699	low
TCGA-ED-A7PY	1.06849	0	0.611645	0.298306	0.0894982	0.246469	0.1038	0	1.16716	high
TCGA-DD-A1EK	1.52877	1	0.257131	0.229834	0.0989585	0.046002	0.114634	0.110096	1.10551	high
TCGA-DD-AAE6	0.386301	0	0.337426	0.0648829	0.0306892	0.0106366	0.0706641	0.100574	1.02168	low
TCGA-RC-A6M6	0.0246575	0	0.670387	0.252537	0	0.0353424	0.549423	0.203514	3.01022	high
TCGA-G3-AAV6	0.178082	1	0.443607	0.125519	0.0291348	0.0496308	0.307778	0.184978	1.43621	high
TCGA-FV-A3I0	2.32329	0	0.479438	0.719227	1.66111	0.0608775	0.227987	0.09815	0.127906	low
TCGA-ED-A82E	1.11781	0	0.410558	1.03274	2.4286	0.0923428	0.812129	0.19774	0.0841451	low
TCGA-CC-A7II	1.09315	0	0.861161	0.227864	0.0272956	0.0373119	0.290306	0.253868	1.95052	high
TCGA-DD-A3A4	1.67671	1	0.223175	0.108892	0.0574156	0.187641	0.305912	0.139993	0.963358	low
TCGA-DD-AAEA	1.57534	0	0.227002	0.090718	0.424815	0.102053	0.13711	0.281075	0.344431	low
TCGA-UB-A7MB	1.64658	0	1.43328	0.175301	0.130799	0.14274	0.234992	0.131458	1.68293	high
TCGA-DD-AAVX	4.70685	0	0.536252	0.0843364	0	0.21176	0.157302	0.47176	0.660363	low
TCGA-2Y-A9HB	0.712329	0	0.281669	0.291486	0.100574	0.086512	0.144177	0.347325	0.929134	low
TCGA-DD-AADD	3.3726	0	0.556699	0.105812	0	0.212134	0.511367	0	1.91526	high
TCGA-CC-A7IL	0.761644	1	0.25689	0.429214	0	0.0146409	0.0968016	0.104202	1.94917	high
TCGA-DD-AACG	1.28493	1	0.926759	0.298424	0	0.141302	0.0451634	0.064607	1.70461	high
TCGA-DD-A73A	1.99452	0	0.192068	0.28558	0.24123	0.128953	0	0.0539454	0.677079	low
TCGA-ED-A66X	1.11233	0	0.768671	0.456701	0.127369	0.661476	0.229096	0.282736	0.637965	low
TCGA-EP-A26S	1.66575	0	0.154454	0.105678	0.234501	0.28889	0.228234	0.198997	0.449192	low
TCGA-G3-A25U	4.48219	0	0.134615	0.160404	0.148739	0.639603	0.171847	0.313362	0.252292	low
TCGA-G3-AAV3	1.12877	0	0.832282	0.271306	0.291132	0.134221	0.250234	0.0950467	1.12596	high
TCGA-DD-A4NV	6.56986	0	0.648281	0.181421	0.444667	0.263275	0.163756	0.397146	0.326515	low
TCGA-ZP-A9CY	2.14247	0	0.225275	0.165558	0.157044	0.0738202	0.123401	0.214871	0.748042	low
TCGA-DD-AAVZ	5.20548	0	0.263395	0.257373	0.0950467	0.159242	0.212507	0.340733	0.859603	low
TCGA-DD-A1EC	1.64932	0	0.349365	0.285816	0.438932	0.27274	0.482332	0.0699771	0.747032	low
TCGA-DD-AACA	6.30411	0	0.488309	0.222269	0.0164963	0.0754642	0.370313	0.259423	1.70568	high
TCGA-CC-A8HT	0.383562	1	1.38444	0.458172	0.064607	0.0336521	0.592062	0.157302	5.9431	high
TCGA-WJ-A86L	0.945205	0	0.36087	0.2529	0.289244	0.0747794	0.142087	0.416624	0.581657	low
TCGA-ZS-A9CD	3.79726	1	0.597317	0.422018	0.279174	0.15549	0.151339	0.523361	0.690833	low
TCGA-DD-AADS	1.29863	0	0.083792	0.314871	0.423955	0.365133	0	0	0.319997	low
TCGA-RC-A6M3	0.00273973	0	0.852159	0.28558	0.0571383	0.105946	0.0663992	0.183328	1.38218	high
TCGA-DD-AADA	3.37808	0	0.252537	0.338339	0.0831112	0.121811	0.0650208	0.301002	0.901028	low
TCGA-ED-A7PX	0.0164384	0	0.527771	0.788936	0.216982	0.0994972	0.282143	0.208392	2.59064	high
TCGA-FV-A23B	5.07397	1	0.396927	0.181548	0.0422241	0.0289934	0.0729976	0.404249	0.872834	low
TCGA-DD-AACO	5.13973	0	0.570657	0.278936	0.0514417	0.0528332	0.0597706	0	1.59004	high
TCGA-G3-A7M7	0.989041	0	0.640158	0.360083	0.31034	0.237931	0.0361868	0.242206	0.589952	low
TCGA-DD-AADK	2.87397	0	0.775261	0.537246	0.397365	0.127633	0.167486	0.498966	0.790487	low
TCGA-DD-AAEH	2.14795	0	0.187768	0.241352	0.301822	0.152638	0.148479	0.209017	0.558554	low
TCGA-BC-A10U	2.29315	1	0.388465	0.335369	0.337768	0.0526941	0.406537	0	1.45841	high
TCGA-FV-A4ZP	6.81096	1	1.23192	0.463936	0.173127	0.522658	0	0	0.924916	low
TCGA-DD-AAVP	7.53973	0	0.270708	0.169412	0.0514417	0.261591	0.225398	0.241718	0.770766	low
TCGA-DD-A4NP	9.06301	0	0.49682	0.0951818	0.15082	0.197614	0.118493	0.317651	0.552021	low
TCGA-DD-AAW2	5.08219	0	0.0514417	0.143655	0	0.135404	0.246104	0.341986	0.853184	low
TCGA-DD-AAD2	1.80274	0	0.583423	0.417704	0.274053	0.135535	0.12618	0.728922	0.551875	low
TCGA-G3-A25X	4.87397	0	0.871055	0.464459	0.0268709	0.124593	0.0618453	0.0881416	2.11812	high
TCGA-RG-A7D4	3.00822	0	0.779302	0.21176	0.0695647	0.183074	0.364684	0	1.88092	high
TCGA-DD-AACN	3.56712	0	0.653977	0.284396	0.31371	0.321466	0.327342	0.723602	0.408977	low
TCGA-DD-AAD3	3.54795	0	0.377624	0.383497	0.129481	0.262433	0.232784	0.759156	0.570239	low
TCGA-DD-A11D	4.27397	1	0.309525	0.182819	0	0.092884	0.0533894	0.148479	1.04062	low
TCGA-DD-AACQ	1.18356	1	0.696795	0.283685	0.0261627	0	0.0896337	0.0436245	1.97198	high
TCGA-DD-AAW0	5.52055	0	0.390778	0.435735	0.468531	0.235605	0.264476	0.254473	0.586347	low
TCGA-DD-AAVW	6.34795	0	0.688315	0.42975	0.0333701	0.383055	0.465818	0.435522	1.4035	high
TCGA-G3-AAV2	1.01918	0	0.165687	0.191563	0.133827	0.0472592	0.0639171	0.406863	0.622146	low
TCGA-2Y-A9H7	3.2	0	0.44668	0.111699	0.200504	0.00820001	0.254594	0.0779266	1.10429	high
TCGA-EP-A2KB	1.63288	1	0.376846	0.195474	0.0220482	0.0152121	0.124196	0.0368901	1.50822	high
TCGA-CC-A8HU	0.942466	1	0.43957	0.53047	0.0325241	0.14952	0.245739	0.10608	2.29648	high
TCGA-PD-A5DF	1.75068	1	0.34153	0.432211	0.842456	0.118758	0.165558	0.274769	0.274788	low
TCGA-GJ-A6C0	0.0849315	1	0.183328	0.434028	0.0251706	0.0764223	0.0581086	0.042084	1.62518	high
TCGA-DD-A1EF	1.07945	1	0.535456	0.211137	0.175045	0.221197	0.154065	0.282262	0.678867	low
TCGA-DD-AADJ	2.92055	0	0.245374	0.24062	0.042084	0.0574156	0.0489336	0.319965	0.894501	low
TCGA-XR-A8TF	1.89863	1	0.826762	0.11836	0.233275	0.0321008	0.140386	0.0521376	1.05566	high
TCGA-ZP-A9CZ	1.93425	0	0.56774	0.202512	0.118758	0.0519985	0.137504	0.051024	1.29443	high
TCGA-CC-A7IE	0.594521	1	0.697774	0.382944	0	0.0457225	0.285816	0.109427	2.79718	high
TCGA-MI-A75G	1.91233	0	0.171719	0.194844	0.0503276	0.14991	0.142087	0.123401	0.941117	low
TCGA-DD-A73D	1.89863	0	0.430285	0.216982	0.0565835	0.261711	0.065848	0.047678	0.872603	low
TCGA-DD-AAD8	3.33973	0	0.449535	0.312897	0.233029	0.0143553	0.268075	0.134747	1.3644	high
TCGA-MR-A520	0.627397	0	0.128161	0.138028	0.0807941	0.144438	0.0319597	0	0.773641	low
TCGA-G3-A7M6	1.73151	0	1.58602	0.640713	0.174151	0.210389	0.513086	0.280956	4.02833	high
TCGA-DD-A1EL	1.13699	1	2.23891	0.467384	0.0540844	0.215865	0.545968	0.173767	6.3038	high
TCGA-5R-AA1C	1.42466	0	1.43461	0.494057	0.2949	0.302173	0.338225	0.105678	1.81577	high
TCGA-ED-A8O5	1.11233	0	0.349026	0.194591	0.0751903	0.0347792	0.169412	0.40969	0.920309	low
TCGA-DD-AAW1	5.44932	0	0.0683269	0.171335	0.140517	0.121148	0.162468	0.297015	0.642445	low
TCGA-FV-A495	0.00273973	0	0.679604	0.363676	0.186501	0.29678	0.181293	0.15782	0.950596	low
TCGA-DD-A4NE	1.80822	1	0.606821	0.256528	0.183328	0.0745054	0.266517	0.133958	1.33835	high
TCGA-DD-AAEG	1.96986	0	0.800579	0.263275	0.0462815	0.188528	0.105678	0.184725	1.21031	high
TCGA-UB-A7ME	1.33151	0	0.452068	0.209266	0.198871	0.122474	0.147567	0.354678	0.675801	low
TCGA-DD-A39Y	0.468493	1	1.6663	0.542308	0.0224743	0	0.15043	0.244278	4.37239	high
TCGA-DD-A4NA	2.76164	0	0.358846	0.392098	0.884246	0.187134	1.34613	0.0437644	1.50009	high
TCGA-DD-A4NQ	1.02192	1	1.53282	0.306612	0.075738	0.0394192	0.0878701	0.063779	2.56921	high
TCGA-DD-A3A6	8.92603	1	1.37167	0.82024	0.295488	0.261832	0.0824301	0.117163	2.19425	high
TCGA-CC-A9FV	0.00273973	0	0.874443	0.384602	0.265437	0.153676	0.27011	0.326422	1.13273	high
TCGA-ED-A4XI	2.24384	0	0.550704	0.237197	0.176323	0.304861	0.230326	0.390888	0.609486	low
TCGA-BW-A5NQ	0.00273973	0	1.53396	0.409038	0.10916	0.103128	0.18574	0.44615	1.93724	high
TCGA-CC-5260	0.238356	1	0.397146	0.743558	2.07772	0.354339	0.506805	0.381505	0.0353586	low
TCGA-G3-A3CJ	1.6274	0	0.187641	0.405012	0	0.124328	0.259303	0.323889	1.48694	high
TCGA-ED-A7XP	1.09589	0	0.513895	0.602837	0.136191	0.157302	0.547154	0.301236	2.68774	high
TCGA-ED-A5KG	2.33973	0	0.883855	0.608809	1.16755	0.529371	0.690909	0.401958	0.22156	low
TCGA-2Y-A9GV	6.93699	1	0.528371	0.356144	0.444561	0.0669502	0.090447	0.128293	0.697516	low
TCGA-G3-A5SM	1.42466	0	0.694657	0.300417	0.174662	0.134878	0.321928	0.223793	1.35222	high
TCGA-FV-A2QR	1.59178	1	0.182057	0.519139	0.0581086	0.0790196	0.193709	0.351176	1.51834	high
TCGA-5R-AA1D	1.23014	0	0.310456	0.521051	0.219958	0.867817	0.699107	0.923568	0.31946	low
TCGA-G3-AAUZ	1.31507	0	0.278223	0.218223	0.397474	0.310922	0.0375931	0.20389	0.29787	low
TCGA-DD-AACK	0.0246575	0	0.535058	0.201132	0.171079	0.0846086	0.292782	0.225028	1.11857	high
TCGA-BD-A3EP	1.12055	0	0.618427	0.319155	0.335712	0.102188	0.353323	0.110764	1.20557	high
TCGA-BC-A10Q	3.10959	1	0.160017	0.46874	1.77058	0.107956	0.0676387	0.0489336	0.0441963	low
TCGA-DD-A4NL	4.68767	0	0.250962	0.251931	0.263515	0.520649	0.108089	0.1038	0.346522	low
TCGA-CC-A7IF	1.77808	1	0.844145	0.313014	0.113967	0.0596322	0.223546	0.186247	1.74294	high
TCGA-DD-A73E	0.120548	0	0.081476	0.126973	0.268315	0.293488	0.77762	0	1.14005	high
TCGA-CC-A123	0.6	0	0.588517	0.347666	0	0.0764223	0	0	1.75472	high
TCGA-DD-AADY	1.52055	0	0.423632	0.228357	0	0.0779266	0.154842	0.346758	1.14346	high
TCGA-CC-A7IH	1	0	0.109829	0.186881	0.073409	0.0589399	0.19131	0.196229	1.00388	low
TCGA-CC-A7IJ	1.04658	0	1.2302	1.23903	0.238665	0.0862403	0.170951	0.202512	6.48222	high
TCGA-DD-AACI	4.43288	0	0.689299	0.409364	0.217231	0.0395596	0.130536	0	1.68577	high
TCGA-DD-AACC	4.61644	1	0.249385	0.327112	0.0746424	0.273814	0	0.122871	0.7536	low
TCGA-BW-A5NO	0.0547945	0	0.174662	0.222557	0.202637	0.124857	0.0619835	0.088413	0.696335	low
TCGA-2Y-A9H9	1.90959	0	0.669208	0.304161	0.0450235	0.0233263	0.0777899	0.110497	1.69721	high
TCGA-UB-A7MC	1.36986	0	0.374956	0.404576	0.100978	0.0835197	0.225152	0.31371	1.37331	high
TCGA-K7-A5RG	1.42192	0	0.237074	0.293017	0.821547	0.142087	0.183201	0.108223	0.254793	low
TCGA-FV-A3R2	0.531507	1	0.215492	0.28759	0.319271	0.026021	0.245496	0.0831112	0.974612	low
TCGA-CC-A3MC	0.994521	0	0.657	0.355693	0.0546401	0.0833836	0.211012	0.216362	1.75035	high
TCGA-ZP-A9D2	2.09589	1	1.02084	0.910195	0.411969	0.389347	0.919607	0.302407	3.68514	high
TCGA-WQ-AB4B	1.08219	0	0.351741	0.476434	0.0430645	0.297015	0	0.266996	0.889276	low
TCGA-UB-A7MD	0.142466	1	1.06461	0.432959	0.111566	0.319271	0.159629	0.418676	1.06326	high
TCGA-G3-AAV5	0.969863	0	1.14952	0.524565	0.0469799	0.016211	0.15782	0.321235	2.80885	high
TCGA-DD-AAEI	4.19452	0	0.405557	0.245617	0.135404	0.121148	0.242938	0	1.3444	high
TCGA-BC-A10W	0.249315	1	0.973207	0.449641	0.0862403	0.0813396	0.147437	0.207518	2.07437	high
TCGA-WX-AA47	1.52329	1	0.313362	0.187894	0	0.488206	0.147176	0.10742	0.619738	low
TCGA-G3-A3CK	1.60274	0	0.894449	0.333309	0.134747	0.569102	0.197362	0.159758	0.703518	low
TCGA-G3-A3CH	2.13699	0	0.566182	0.148218	0.668391	0.0756011	0.126312	0.260026	0.287164	low
TCGA-DD-A1EI	0.50137	0	0.767231	0.514804	0.0999011	0.210763	0.416083	0.310805	2.11984	high
TCGA-DD-AAEE	2.21918	0	0.303342	0.293135	0.189034	0.0676387	0.472384	0.233888	1.47704	high
TCGA-BC-A10X	2.10959	1	0.277509	0.155749	0.207643	0.529371	0.135404	0.486251	0.228929	low
TCGA-2Y-A9GW	3.48219	1	0.917012	0.394295	0.233765	0.114767	0.0364682	0.243913	1.04717	low
TCGA-ZS-A9CG	0.934247	0	0.437228	0.141302	0.267835	0.179893	0.162081	0.184978	0.575252	low
TCGA-DD-AAD6	1.8411	0	0.55562	0.118493	0	0.018919	0.237564	0	1.85641	high
TCGA-ZP-A9D4	1.08219	0	0.319502	0.133432	0.354001	0.610795	0.203138	0.169027	0.223329	low
TCGA-EP-A2KA	1.71781	1	1.06281	0.484087	0.0954519	0.0579701	0.0836559	0	2.67537	high
TCGA-DD-A3A9	2.55068	1	0.486972	0.852239	0.153157	0.280719	0.0371713	0.153935	1.72282	high
TCGA-DD-A115	6.96438	1	0.157302	0.224164	0.0996319	0.0576929	0.187514	0.110764	1.13113	high
TCGA-DD-A73G	9.52877	0	0.492725	0.314407	0	0.171207	0.0339339	0	1.403	high
TCGA-DD-A39W	2.26575	1	0.478092	0.0483757	0.0528332	0.0274372	0.626299	0.0875986	2.25074	high
TCGA-WQ-A9G7	0.0821918	0	1.36003	0.520045	0.345851	0.168257	0.144307	0	1.76422	high
TCGA-KR-A7K8	2.48219	0	0.440527	0.461214	0.387252	0.090718	0.151079	0.162339	0.899845	low
TCGA-DD-AADV	1.5726	0	0.590147	0.288299	0.211137	0.154324	0.222681	0.253505	0.944359	low
TCGA-XR-A8TC	3.66849	0	1.03048	0.22033	0.0261627	0.24123	0.329066	0.127105	1.76917	high
TCGA-DD-A3A3	1.46575	1	0.827169	0.206893	0.064469	0.0112094	0.0378742	0	1.63535	high
TCGA-DD-A4NI	2.23562	0	0.217355	0.117961	0.387142	0.0706641	0.0485152	0.399773	0.317245	low
TCGA-DD-AAED	2.09041	0	0.607579	0.333538	0	0.0299829	0.0996319	0.0723116	2.01255	high
TCGA-DD-A4NR	0.0246575	1	0.868134	0.480575	0.182057	0.100843	0.123666	0.330673	1.3881	high
TCGA-ED-A459	2.49315	0	1.15283	0.351289	0.322851	0.0282862	0.265677	0.0458623	1.84389	high
TCGA-DD-AAE2	1.74795	0	0.153805	0.168514	0.114234	0.232661	0.10675	0.287945	0.537563	low
TCGA-DD-AA3A	1.12329	1	1.53351	1.90227	1.1635	0.0558898	0.41792	0.0680516	5.80644	high
TCGA-BC-A10S	3.89863	1	0.218595	0.307662	0.564915	0.561693	0.0783366	0.342213	0.138229	low
TCGA-T1-A6J8	0.0630137	0	0.560421	0.223546	0.259905	0.0692897	0.143393	0.0842004	0.941495	low
TCGA-KR-A7K0	0.178082	1	1.38361	0.443925	0.246712	0.0797024	0.1644	0.272979	1.7419	high
TCGA-CC-A8HV	0.764384	1	0.480058	0.544485	0.0319597	0.0542233	0.421264	0.104337	3.68331	high
TCGA-DD-A4NK	3.31507	1	0.487383	0.0779266	0.182057	0.0650208	0	0.336855	0.523796	low
TCGA-G3-AAV7	0.989041	0	0.828144	0.350045	0.0615688	0.0319597	0.204642	0.286053	1.88019	high
TCGA-CC-A9FU	0.00273973	0	0.524064	0.242816	0.0754642	0.0263043	0.459956	0.0426443	2.49628	high
TCGA-DD-AAE0	1.52055	0	0.789103	0.668845	0.073409	0.237441	0.449007	0.121015	3.57041	high
TCGA-5C-A9VH	0.882192	0	0.760519	0.627513	0.0680516	0.251325	0.357833	0.755486	1.4396	high
TCGA-CC-A3MA	0.830137	1	1.58193	1.30053	0.155749	0.134352	0.528671	0.0890913	17.7123	high
TCGA-DD-AACF	1	1	0.394624	0.239887	0.135929	0.0945063	0.0962619	0.179384	0.925308	low
TCGA-DD-A1EE	0.956164	1	0.755571	0.591296	0	0.714663	0.696439	0.0717627	2.30883	high
TCGA-DD-AACW	3.90137	0	0.536252	0.0669502	0.0332292	0.0340748	0.435629	0.0551957	1.92972	high
TCGA-BC-A5W4	1.49863	1	0.11703	0.0743684	0.199876	0.0122111	0.0411028	0	0.696443	low
TCGA-DD-A1EG	3.7589	1	1.10387	0.557189	0.110363	0.0839282	0.353888	0.485221	2.50955	high
TCGA-BC-A217	3.8274	1	0.645794	0.32008	0.173127	0.1125	0.145482	0.482022	0.834754	low
TCGA-DD-AAEK	2.92329	0	0.265437	0.329985	0.399991	0.14978	0.16877	0.236952	0.551203	low
TCGA-ES-A2HS	1.88493	1	0.0813396	0.116232	0.777199	0.249263	0.0669502	0.0953168	0.136478	low
TCGA-CC-5259	0.684932	0	0.413486	0.236952	0	0.0159257	0.154842	0	1.86953	high
TCGA-BC-A3KG	1.86301	0	0.549324	0.360533	0	0.0405418	0.410667	0.0781999	3.12918	high
TCGA-DD-A4NO	6.15068	0	0.437547	0.425782	0.17645	0.0363275	0.25689	0.391218	1.31749	high
TCGA-O8-A75V	1.47397	0	0.528671	0.372395	0.158208	0.11023	0.107152	0.35321	0.963479	low
TCGA-KR-A7K7	2.60548	0	0.672108	0.386921	0	0.310805	0.0950467	0.335026	1.02829	low
TCGA-ZS-A9CE	3.4	0	0.0589399	0.218099	0.251568	0.0357647	0.0485152	0.102591	0.667736	low
TCGA-DD-A118	9.41644	0	0.28629	0.258459	0.0200577	0.106884	0.177344	0.358509	1.04133	low
TCGA-ES-A2HT	1.2	1	0.224287	0.210763	0.045443	0.038998	0	0.214995	0.901571	low
TCGA-CC-A5UC	0.950685	1	0.49917	0.420617	0.179001	0.136979	0.206518	0.0625362	1.47961	high
TCGA-ZS-A9CF	6.60822	0	0.364853	0.224411	0.0494217	0.190236	0.124725	0.174151	0.93769	low
TCGA-DD-A1EA	6.61644	0	0.234501	0.238053	0.118493	0.458067	0.232047	0.0999011	0.609395	low
TCGA-DD-AAVQ	7.47397	0	0.517024	0.275841	0.196607	0.209516	0.0892269	0.0434845	0.858452	low
TCGA-DD-A4NJ	2.54247	0	1.6959	0.499884	0.324235	0.046002	0.411643	0.660381	1.91507	high
TCGA-K7-A6G5	1.40274	0	0.659011	0.229711	0.104873	0.0901759	0.0619835	0.324926	0.910183	low
TCGA-DD-AAVR	6.88493	0	0.406754	0.42374	0.196229	0.146655	0	0.355129	0.728729	low
TCGA-ED-A7PZ	0.0164384	0	0.204767	0.24987	0	0.859334	0.115433	0.23842	0.276936	low
TCGA-G3-A6UC	1.83836	0	0.481196	0.0938306	0.29725	0.218099	0.122739	0	0.550726	low
TCGA-DD-AADR	5.55616	0	0.637842	0.210888	0.486354	0.0842004	0.232906	0.22404	0.573919	low
TCGA-DD-AADG	3.13699	0	0.185486	0.111298	0.215119	0.123666	0.159758	0.381837	0.479722	low
TCGA-FV-A496	0.0273973	0	0.877744	0.283329	0.0247452	0.0170667	0.0571383	0.0813396	1.92503	high
TCGA-CC-A3M9	0.821918	1	0.452806	0.997979	0.358171	0.12446	0.361207	0.13014	3.0617	high
TCGA-DD-AAVV	6.72603	0	0.647821	0.52667	0.212258	0.0549179	0.307312	0.503247	1.48239	high
TCGA-ZP-A9CV	2.98082	1	0.251325	0.375957	0.147828	0.142087	0.170822	0.148609	1.10956	high
TCGA-4R-AA8I	0.717808	1	0.454071	0.375178	0.191436	0.256286	0.220701	0.35321	0.789858	low
TCGA-DD-AACJ	5.7589	0	1.28848	0.268195	0.0385767	0.0330882	0.0668125	0.0640551	2.25656	high
TCGA-LG-A9QD	1.00274	0	0.238787	0.125651	0.227864	0.296898	0	0.156655	0.363578	low
TCGA-DD-AADP	1.25479	0	0.480782	0.14274	0.0586628	0.0404015	0.100978	0.31429	0.928361	low
TCGA-DD-AADI	2.9726	0	0.532068	0.293135	0.139077	0.230449	0	0.277271	0.659878	low
TCGA-G3-A5SL	1.70137	0	0.310689	0.179129	0.176323	0.14496	0.155231	0.0387171	0.854647	low
TCGA-NI-A4U2	4.90685	1	0.209017	0.149129	0.0366088	0.0862403	0.0285692	0.246834	0.76233	low
TCGA-2Y-A9H3	4.15342	0	0.576571	0.503858	0.1396	0.128029	0.211386	0.295135	1.52579	high
TCGA-DD-AADO	1.2411	0	0.559443	0.527371	0.030548	0.561008	0.348912	0.0997665	1.36353	high
TCGA-BC-A112	0.419178	1	0.819995	0.420186	0.115566	0.463204	0.313826	0	1.38081	high
TCGA-ED-A627	1.1589	0	0.512277	0.381062	0.781821	0.704518	0.328951	0.877352	0.0726344	low
TCGA-DD-A4NS	6.72877	1	0.602077	0.4959	0.579952	0.699196	0.453017	0.844707	0.174194	low
TCGA-CC-5263	0.353425	1	0.333309	0.120086	0.0690147	0.0708015	0.383165	0.0388576	1.55746	high
TCGA-MI-A75C	0.79726	0	0.537346	0.30229	0.136454	0.0947766	0.0651587	0	1.2743	high
TCGA-DD-AACE	5.98356	0	0.278104	0.269751	0.0380147	0.0261627	0.0441843	0	1.42358	high
TCGA-DD-AAC9	0.950685	0	0.284869	0.339822	0.10017	0.124725	0.0784732	0.311619	0.88903	low
TCGA-RC-A7SK	1.29315	0	0.362105	0.358621	0.0812033	0.0833836	0.153546	0.133564	1.44116	high
TCGA-UB-AA0U	0.89589	0	0.5144	0.501414	0.680234	0.286999	0.275722	0.224287	0.430132	low
TCGA-DD-A113	6.64384	0	0.847516	0.413919	0.499476	0.134484	0.449535	0.162855	1.15798	high
TCGA-QA-A7B7	0.257534	0	0.374511	0.263635	0.125122	0.00748258	0.212134	0.325502	1.15164	high
TCGA-G3-A3CI	0.493151	0	0.337996	0.195096	0.114367	0.154454	0.0342157	0.0490731	0.824274	low
TCGA-G3-A25S	1.13973	1	0.484911	0.505484	0	0.0508847	0.102053	0	2.61762	high
TCGA-DD-A4NN	2.46301	1	0.31545	0.280244	0.264356	0.0791562	0.27858	0.126841	1.03269	low
TCGA-YA-A8S7	1.12877	1	1.40839	0.77197	0.246469	0.154972	0.283329	0.230695	3.2818	high

## Sheet: Table 4
Sequences of gene-specific primers used for qRT-PCR
Gene		Primer sequence (5‘-3’)
GSEC	Forward	CCTTCTGCAGATGAGCCCACAG
	Reverse	ACAGGCCATGAGAGAGTACACA
MIR4435-2HG	Forward	AGGATAAAGCAACAAGCCTGG
	Reverse	CTCTCTTGACTGGGCTACTGCA
AC127521.1	Forward	GCGTGCTCTACGGAATGCTAC
	Reverse	CCTGTGTCCTCTGAGTCTGATTC
LINC02580	Forward	GGCTCTTCACAACTGCTCCCA
	Reverse	CTGCATTCCCCTTCAAAGTCCA
AC092614.1	Forward	AACCCAGCTGCCATATTGTG
	Reverse	GTTCTTTCAAAAGCTCGCCAAC
AC008050.1	Forward	GCCAAGCAGACCGACTCCA
	Reverse	AAGCTTTCAATCACGGCAGA
GAPDH	Forward	GGAGCGAGATCCCTCCAAAAT
	Reverse	GGCTGTTGTCATACTTCTCATGG
siAC092614.1#1	Forward	UGAGAGACCUAGAGAGAAATT
	Reverse	UUUCUCUCUAGGUCUCUCATT
siAC092614.1#2	Forward	GGGAAUACAUGGCUAUGGUTT
	Reverse	ACCAUAGCCAUGUAUUCCCTT
siAC092614.1#3	Forward	GGAACCCAGCUGCCAUAUUTT
	Reverse	AAUAUGGCAGCUGGGUUCCTT
